# Supplementary material for: De novo assembling a high-quality genome sequence of Amur grape (Vitis amurensis Rupr.) gives insight into Vitis divergence and sex determination
Source: Hortic Res. 2024 Apr 26;11(6):uhae117. doi: 10.1093/hr/uhae117 (PMC11197301; doi:10.1093/hr/uhae117)
Supplement: Web_Material_uhae117 [file web_material_uhae117.zip]

Archive with 2 entries (2 files):
- Supplementary_Figures.docx
- Supplementary_Table.xlsx
