# Supplementary material for: De novo assembling a high-quality genome sequence of Amur grape (Vitis amurensis Rupr.) gives insight into Vitis divergence and sex determination
Source: Hortic Res. 2024 Apr 26;11(6):uhae117. doi: 10.1093/hr/uhae117 (PMC11197301; doi:10.1093/hr/uhae117)
Supplement: Web_Material_uhae117 [file web_material_uhae117.zip › Supplementary_Table.xlsx]

## Sheet: Table S1
Table S1. Statistics of gene annotations for Va Zuoshan No.1 genome.
Type	Number	Percent(%)
InterPro	22770	82.4
Nr	26094	94.42
GO	14350	51.93
KOG	18567	67.19
Swissprot	19612	70.97
TrEMBL	26503	95.9
KEGG	19089	69.08
Total	27635	100

## Sheet: Table S2
Table S2 Number of Homologous Genes Residing in Blocks within each Genome or between Genomes.
Event	Blocks	Gene pairs	Genes	genes in LB	location of LB
V. amurensis- ECH	155	2367	4494	98	Va18-Va7
V. riparia- ECH	187	2789	5231	119	Vr7-Vr18
V. vinifera- ECH	150	2091	3993	55	Vv10-Vv12
V. riparia vs V. vinifera	114	18066	17975/17717	899	Vv12-Vr12
V. amurensis vs V. vinifera	110	16962	16737/16875	979	Va5-Vv5
V. amurensis vs V. riparia	96	18138	18031/18034	1208	Va8-Vr8
LB: the longest block

## Sheet: Table S3
Table S3. Kernel Function Analysis of Distribution Related to Duplication Events Within each Genome and Between Genomes.
Intragenomic/Intergenomic colinear gene pairs	Weight coefficient related to duplication event or speciation	Peak of Ks distribution (μ)	Deviation (σ)
V. amurensis ECH-related	0.9724	1.2525	0.1349
V. vinifera ECH-related	0.9574	1.2904	0.1504
V. riparia ECH-related	0.9895	1.2664	0.1652
V. riparia vs V. vinifera	1.015	0.0256	0.0052
V. amurensis vs V. riparia	1.1509	0.0258	0.0068
V. amurensis vs V. vinifera	0.8198	0.0267	0.0065

## Sheet: Table S4
Table S4. Statistics of PAV regions between Va genome and Vv genome or Va genome and Vr genome.
	Va-vs-Vv		Va-vs-Vr		Vr-vs-Vv
	Va	Vv	Va	Vr	Vr	Vv
specific_segment_number	12105	2751	7142	3489	11503	5439
specific_segment_size(bp)	15456900	11729900	6533800	7681700	19925900	14256300
PAVgene_number	1609	79	266	88	1556	224

## Sheet: Table S5
Table S5. Va-specific PAV genes between Va genome and Vv genome.
Chr	GeneName	Genelength	OverlapLength	OverlapRatio	Nr	Swissport
Chr6	mRNA:Vitis06G0142	1947	1947	1	PREDICTED: ETHYLENE INSENSITIVE 3-like 3 protein isoform X1 [Vitis vinifera]	ETHYLENE INSENSITIVE 3-like 3 protein OS=Arabidopsis thaliana OX=3702 GN=EIL3 PE=1 SV=1
Chr6	mRNA:Vitis06G0143	264	264	1	unnamed protein product, partial [Vitis vinifera]	Stage III sporulation protein AD OS=Bacillus subtilis (strain 168) OX=224308 GN=spoIIIAD PE=4 SV=1
Chr6	mRNA:Vitis06G0144	852	852	1	lysine-specific demethylase JMJ30 isoform X5 [Vitis riparia]	Lysine-specific demethylase JMJ30 OS=Arabidopsis thaliana OX=3702 GN=JMJ30 PE=1 SV=1
Chr6	mRNA:Vitis06G0145	336	147	0.44	Lysine-specific demethylase JMJ30 [Vitis vinifera]	Lysine-specific demethylase JMJ30 OS=Arabidopsis thaliana OX=3702 GN=JMJ30 PE=1 SV=1
Chr6	mRNA:Vitis06G0146	1479	900	0.61	UDP-glycosyltransferase 92A1 [Vitis vinifera]	UDP-glycosyltransferase 92A1 OS=Arabidopsis thaliana OX=3702 GN=UGT92A1 PE=2 SV=1
Chr6	mRNA:Vitis06G0152	261	261	1	unnamed protein product, partial [Vitis vinifera]	NA
Chr6	mRNA:Vitis06G0153	1428	1216	0.85	protein NRT1/ PTR FAMILY 5.4-like [Vitis riparia]	Protein NRT1/ PTR FAMILY 5.6 OS=Arabidopsis thaliana OX=3702 GN=NPF5.6 PE=2 SV=1
Chr6	mRNA:Vitis06G0154	1734	1734	1	PREDICTED: ETHYLENE INSENSITIVE 3-like 3 protein isoform X1 [Vitis vinifera]	ETHYLENE INSENSITIVE 3-like 3 protein OS=Arabidopsis thaliana OX=3702 GN=EIL3 PE=1 SV=1
Chr6	mRNA:Vitis06G0156	1122	1029	0.92	lysine-specific demethylase JMJ30 isoform X2 [Vitis riparia]	Lysine-specific demethylase JMJ30 OS=Arabidopsis thaliana OX=3702 GN=JMJ30 PE=1 SV=1
Chr6	mRNA:Vitis06G0157	1479	900	0.61	UDP-glycosyltransferase 92A1 [Vitis vinifera]	UDP-glycosyltransferase 92A1 OS=Arabidopsis thaliana OX=3702 GN=UGT92A1 PE=2 SV=1
Chr6	mRNA:Vitis06G0188	3840	3525	0.92	xanthine dehydrogenase 1-like [Vitis riparia]	Xanthine dehydrogenase 1 OS=Arabidopsis thaliana OX=3702 GN=XDH1 PE=1 SV=1
Chr6	mRNA:Vitis06G0189	960	872	0.91	polyadenylate-binding protein RBP47B' [Vitis riparia]>XP_034688965.1 polyadenylate-binding protein RBP47B' [Vitis riparia]	Polyadenylate-binding protein RBP47B' OS=Arabidopsis thaliana OX=3702 GN=RBP47B' PE=2 SV=1
Chr6	mRNA:Vitis06G0244	2796	917	0.33	uncharacterized protein LOC117916757 [Vitis riparia]>XP_034688816.1 uncharacterized protein LOC117916757 [Vitis riparia]	Na(+)-translocating NADH-quinone reductase subunit F (Fragment) OS=Pseudoalteromonas haloplanktis OX=228 GN=nqrF PE=3 SV=1
Chr6	mRNA:Vitis06G0245	648	648	1	PREDICTED: uncharacterized protein LOC100267242 isoform X1 [Vitis vinifera]>XP_003632112.1 PREDICTED: uncharacterized protein LOC100267242 isoform X1 [Vitis vinifera]>XP_010651180.1 PREDICTED: uncharacterized protein LOC100267242 isoform X1 [Vitis vinifera]>XP_019076383.1 PREDICTED: uncharacterized protein LOC100267242 isoform X1 [Vitis vinifera]	GTPase Der OS=Vibrio atlanticus (strain LGP32) OX=575788 GN=der PE=3 SV=1
Chr6	mRNA:Vitis06G0246	1047	1047	1	UDP-xylose transporter 1 [Vitis riparia]	UDP-xylose transporter 1 OS=Arabidopsis thaliana OX=3702 GN=UXT1 PE=1 SV=1
Chr6	mRNA:Vitis06G0247	1662	1418	0.85	PREDICTED: protein ENHANCED DISEASE RESISTANCE 2-like isoform X2 [Vitis vinifera]	Protein ENHANCED DISEASE RESISTANCE 2-like OS=Arabidopsis thaliana OX=3702 GN=EDR2L PE=2 SV=1
Chr6	mRNA:Vitis06G0248	1764	1535	0.87	PREDICTED: protein-tyrosine sulfotransferase [Vitis vinifera]>XP_010651177.1 PREDICTED: protein-tyrosine sulfotransferase [Vitis vinifera]>XP_010651178.1 PREDICTED: protein-tyrosine sulfotransferase [Vitis vinifera]>XP_019076161.1 PREDICTED: protein-tyrosine sulfotransferase [Vitis vinifera]>CBI16324.3 unnamed protein product, partial [Vitis vinifera]	Protein-tyrosine sulfotransferase OS=Arabidopsis thaliana OX=3702 GN=TPST PE=1 SV=3
Chr6	mRNA:Vitis06G0249	1413	1113	0.79	GATA transcription factor 8 [Vitis vinifera]	GATA transcription factor 8 OS=Arabidopsis thaliana OX=3702 GN=GATA8 PE=1 SV=1
Chr6	mRNA:Vitis06G0250	1938	852	0.44	PREDICTED: auxin response factor 18 isoform X1 [Vitis vinifera]>XP_010651172.1 PREDICTED: auxin response factor 18 isoform X1 [Vitis vinifera]	Auxin response factor 18 OS=Oryza sativa subsp. japonica OX=39947 GN=ARF18 PE=2 SV=1
Chr6	mRNA:Vitis06G0251	2070	933	0.45	unnamed protein product, partial [Vitis vinifera]	Serine/threonine-protein phosphatase 6 regulatory subunit 3 OS=Gallus gallus OX=9031 GN=PPP6R3 PE=2 SV=1
Chr6	mRNA:Vitis06G0252	534	285	0.53	CASP-like protein 5A2 [Vitis riparia]	CASP-like protein 5A2 OS=Arabidopsis thaliana OX=3702 GN=At2g28370 PE=2 SV=1
Chr6	mRNA:Vitis06G0253	2244	1416	0.63	Homeobox-leucine zipper protein REVOLUTA [Vitis vinifera]	Homeobox-leucine zipper protein REVOLUTA OS=Arabidopsis thaliana OX=3702 GN=REV PE=1 SV=2
Chr6	mRNA:Vitis06G0254	1242	1056	0.85	PREDICTED: double-stranded RNA-binding protein 2 [Vitis vinifera]	Double-stranded RNA-binding protein 2 OS=Arabidopsis thaliana OX=3702 GN=DRB2 PE=1 SV=1
Chr6	mRNA:Vitis06G0255	1890	1481	0.78	PREDICTED: protein SAND [Vitis vinifera]>CBI16316.3 unnamed protein product, partial [Vitis vinifera]	Vacuolar fusion protein MON1 homolog OS=Arabidopsis thaliana OX=3702 GN=MON1 PE=1 SV=2
Chr6	mRNA:Vitis06G0257	663	183	0.28	hypothetical protein EZV62_016337 [Acer yangbiense]	60S ribosomal protein L12 OS=Prunus armeniaca OX=36596 GN=RPL12 PE=2 SV=1
Chr6	mRNA:Vitis06G0259	681	681	1	uncharacterized protein LOC117916581 [Vitis riparia]>RVW38758.1 hypothetical protein CK203_074183 [Vitis vinifera]	NADH-quinone oxidoreductase subunit N OS=Flavobacterium psychrophilum (strain ATCC 49511 / DSM 21280 / CIP 103535 / JIP02/86) OX=402612 GN=nuoN PE=3 SV=1
Chr6	mRNA:Vitis06G0260	258	258	1	PREDICTED: uncharacterized protein LOC100263969 [Vitis vinifera]>XP_034687397.1 uncharacterized protein LOC117915813 [Vitis riparia]>CBI16312.3 unnamed protein product, partial [Vitis vinifera]	3-deoxy-manno-octulosonate cytidylyltransferase OS=Magnetospirillum magneticum (strain AMB-1 / ATCC 700264) OX=342108 GN=kdsB PE=3 SV=1
Chr6	mRNA:Vitis06G0261	2394	2189	0.91	putative serine/threonine-protein kinase PBL28 [Vitis vinifera]	Protein disulfide isomerase-like 1-4 OS=Arabidopsis thaliana OX=3702 GN=PDIL1-4 PE=1 SV=1
Chr6	mRNA:Vitis06G0262	2223	2223	1	4-hydroxy-3-methylbut-2-en-1-yl diphosphate synthase (ferredoxin), chloroplastic [Vitis riparia]	4-hydroxy-3-methylbut-2-en-1-yl diphosphate synthase (ferredoxin), chloroplastic OS=Arabidopsis thaliana OX=3702 GN=ISPG PE=1 SV=1
Chr6	mRNA:Vitis06G0263	1353	799	0.59	PREDICTED: ruvB-like protein 1 [Vitis vinifera]>XP_034688469.1 ruvB-like protein 1 [Vitis riparia]	RuvB-like protein 1 OS=Arabidopsis thaliana OX=3702 GN=RIN1 PE=1 SV=1
Chr6	mRNA:Vitis06G0264	813	813	1	yrdC domain-containing protein, mitochondrial isoform X2 [Vitis riparia]	YrdC domain-containing protein, mitochondrial OS=Bos taurus OX=9913 GN=YRDC PE=2 SV=1
Chr6	mRNA:Vitis06G0265	834	834	1	uncharacterized protein LOC117916862 isoform X2 [Vitis riparia]	Flap endonuclease 1 OS=Schizosaccharomyces japonicus (strain yFS275 / FY16936) OX=402676 GN=rad2 PE=3 SV=1
Chr6	mRNA:Vitis06G0266	2649	2604	0.98	PREDICTED: zinc finger CCCH domain-containing protein 24 isoform X2 [Vitis vinifera]	Zinc finger CCCH domain-containing protein 24 OS=Arabidopsis thaliana OX=3702 GN=At2g28450 PE=1 SV=1
Chr6	mRNA:Vitis06G0267	1455	1455	1	PREDICTED: uncharacterized protein LOC100267366 [Vitis vinifera]	Probable pectin methyltransferase QUA2 OS=Arabidopsis thaliana OX=3702 GN=QUA2 PE=1 SV=2
Chr6	mRNA:Vitis06G0268	1869	1524	0.82	PREDICTED: probable E3 ubiquitin-protein ligase LOG2 [Vitis vinifera]	Chorismate synthase 1, chloroplastic OS=Solanum lycopersicum OX=4081 GN=CS1 PE=2 SV=1
Chr6	mRNA:Vitis06G0269	1167	1167	1	PREDICTED: F-box/kelch-repeat protein At5g60570 [Vitis vinifera]>XP_034688696.1 F-box/kelch-repeat protein At5g60570 [Vitis riparia]	F-box/kelch-repeat protein At5g60570 OS=Arabidopsis thaliana OX=3702 GN=At5g60570 PE=2 SV=1
Chr6	mRNA:Vitis06G0270	1482	1482	1	serine/threonine-protein kinase GRIK2 [Vitis riparia]	Serine/threonine-protein kinase GRIK2 OS=Arabidopsis thaliana OX=3702 GN=GRIK2 PE=1 SV=1
Chr6	mRNA:Vitis06G0271	816	816	1	unnamed protein product, partial [Vitis vinifera]	Probable pyridoxal 5'-phosphate synthase subunit PDX2 OS=Arabidopsis thaliana OX=3702 GN=PDX2 PE=1 SV=1
Chr6	mRNA:Vitis06G0272	1059	1037	0.98	uncharacterized protein LOC117916824 [Vitis riparia]	Acrylyl-CoA reductase AcuI OS=Rhodobacter sphaeroides (strain ATCC 17023 / DSM 158 / JCM 6121 / NBRC 12203 / NCIMB 8253 / ATH 2.4.1.) OX=272943 GN=acuI PE=1 SV=1
Chr6	mRNA:Vitis06G0273	2577	2233	0.87	beta-galactosidase 8 [Vitis riparia]	Beta-galactosidase 8 OS=Arabidopsis thaliana OX=3702 GN=BGAL8 PE=2 SV=2
Chr6	mRNA:Vitis06G0274	1161	1161	1	PREDICTED: uncharacterized protein DDB_G0283697 isoform X3 [Vitis vinifera]>XP_010651151.1 PREDICTED: uncharacterized protein DDB_G0283697 isoform X2 [Vitis vinifera]	DNA polymerase epsilon subunit 4 OS=Bos taurus OX=9913 GN=POLE4 PE=3 SV=1
Chr6	mRNA:Vitis06G0275	1632	733	0.45	WD repeat-containing protein 20 [Vitis vinifera]	WD repeat-containing protein 20 OS=Mus musculus OX=10090 GN=Wdr20 PE=2 SV=1
Chr6	mRNA:Vitis06G0276	936	936	1	Fasciclin-like arabinogalactan protein 11 [Vitis vinifera]	Fasciclin-like arabinogalactan protein 11 OS=Arabidopsis thaliana OX=3702 GN=FLA11 PE=2 SV=2
Chr6	mRNA:Vitis06G0277	249	69	0.28	uncharacterized threonine-rich GPI-anchored glycoprotein PJ4664.02-like isoform X2 [Zingiber officinale]	NA
Chr6	mRNA:Vitis06G0278	1584	822	0.52	zinc finger protein BALDIBIS-like [Vitis riparia]	Zinc finger protein JACKDAW OS=Arabidopsis thaliana OX=3702 GN=JKD PE=1 SV=1
Chr6	mRNA:Vitis06G0279	819	819	1	PREDICTED: NAC domain-containing protein 72-like [Vitis vinifera]>RVW38784.1 NAC transcription factor ONAC010 [Vitis vinifera]	NAC transcription factor ONAC010 OS=Oryza sativa subsp. indica OX=39946 GN=ONAC010 PE=3 SV=1
Chr6	mRNA:Vitis06G0280	810	631	0.78	PREDICTED: syntaxin-71 isoform X1 [Vitis vinifera]>XP_010651146.1 PREDICTED: syntaxin-71 isoform X1 [Vitis vinifera]>XP_019075905.1 PREDICTED: syntaxin-71 isoform X1 [Vitis vinifera]	Syntaxin-71 OS=Arabidopsis thaliana OX=3702 GN=SYP71 PE=1 SV=1
Chr6	mRNA:Vitis06G0281	537	423	0.79	hypothetical protein ERO13_D07G191100v2 [Gossypium hirsutum]	NA
Chr6	mRNA:Vitis06G0282	405	405	1	hypothetical protein POTOM_058794 [Populus tomentosa]	NA
Chr6	mRNA:Vitis06G0283	720	709	0.98	uncharacterized protein LOC117916608 isoform X2 [Vitis riparia]	NA
Chr6	mRNA:Vitis06G0284	912	912	1	MLO-like protein 3 [Vitis riparia]	MLO-like protein 3 OS=Arabidopsis thaliana OX=3702 GN=MLO3 PE=2 SV=1
Chr6	mRNA:Vitis06G0286	1494	1494	1	auxin response factor 4 isoform X1 [Vitis riparia]	Auxin response factor 4 OS=Arabidopsis thaliana OX=3702 GN=ARF4 PE=1 SV=1
Chr6	mRNA:Vitis06G0287	666	582	0.87	PREDICTED: isovaleryl-CoA dehydrogenase, mitochondrial [Vitis vinifera]	Isovaleryl-CoA dehydrogenase, mitochondrial OS=Solanum tuberosum OX=4113 GN=IVD PE=1 SV=2
Chr6	mRNA:Vitis06G0289	1875	1875	1	hypothetical protein VITISV_033335 [Vitis vinifera]	Potassium-transporting ATPase ATP-binding subunit OS=Clostridium perfringens (strain ATCC 13124 / DSM 756 / JCM 1290 / NCIMB 6125 / NCTC 8237 / Type A) OX=195103 GN=kdpB PE=3 SV=1
Chr6	mRNA:Vitis06G0290	270	270	1	DNA-binding protein S1FA-like [Vitis riparia]	DNA-binding protein S1FA2 OS=Oryza sativa subsp. japonica OX=39947 GN=S1FA2 PE=3 SV=2
Chr6	mRNA:Vitis06G0291	1344	624	0.46	general transcription factor IIH subunit 2 [Vitis riparia]>XP_034687576.1 general transcription factor IIH subunit 2 [Vitis riparia]>XP_034687577.1 general transcription factor IIH subunit 2 [Vitis riparia]	General transcription factor IIH subunit 2 OS=Arabidopsis thaliana OX=3702 GN=GTF2H2 PE=1 SV=1
Chr6	mRNA:Vitis06G0292	2706	1776	0.66	PREDICTED: E3 SUMO-protein ligase SIZ1 isoform X2 [Vitis vinifera]	E3 SUMO-protein ligase SIZ1 OS=Arabidopsis thaliana OX=3702 GN=SIZ1 PE=1 SV=2
Chr6	mRNA:Vitis06G0293	114	114	1	NA	NA
Chr6	mRNA:Vitis06G0294	738	537	0.73	PREDICTED: proteasome subunit beta type-4 [Vitis vinifera]>CBI16281.3 unnamed protein product, partial [Vitis vinifera]	Proteasome subunit beta type-4 OS=Arabidopsis thaliana OX=3702 GN=PBG1 PE=1 SV=2
Chr6	mRNA:Vitis06G0295	198	198	1	unnamed protein product, partial [Vitis vinifera]	NA
Chr6	mRNA:Vitis06G0296	279	279	1	uncharacterized protein LOC117915698 [Vitis riparia]>CBI16279.3 unnamed protein product, partial [Vitis vinifera]	NA
Chr6	mRNA:Vitis06G0299	456	456	1	PREDICTED: protein disulfide isomerase-like 5-1 [Vitis vinifera]>XP_019076382.1 PREDICTED: protein disulfide isomerase-like 5-1 [Vitis vinifera]>XP_034687025.1 protein disulfide isomerase-like 5-1 [Vitis riparia]	Protein disulfide isomerase-like 5-1 OS=Oryza sativa subsp. japonica OX=39947 GN=PDIL5-1 PE=2 SV=1
Chr6	mRNA:Vitis06G0300	1443	1443	1	PREDICTED: vicilin-like seed storage protein At2g28490 [Vitis vinifera]>XP_010651130.1 PREDICTED: vicilin-like seed storage protein At2g28490 [Vitis vinifera]	Vicilin-like seed storage protein At2g28490 OS=Arabidopsis thaliana OX=3702 GN=At2g28490 PE=2 SV=1
Chr6	mRNA:Vitis06G0301	1236	1229	0.99	PREDICTED: exonuclease V, chloroplastic [Vitis vinifera]	Exonuclease V, chloroplastic OS=Arabidopsis thaliana OX=3702 GN=At5g60370 PE=2 SV=1
Chr6	mRNA:Vitis06G0302	2064	2064	1	PREDICTED: putative receptor protein kinase ZmPK1 [Vitis vinifera]	G-type lectin S-receptor-like serine/threonine-protein kinase At1g34300 OS=Arabidopsis thaliana OX=3702 GN=At1g34300 PE=1 SV=1
Chr6	mRNA:Vitis06G0303	528	528	1	PREDICTED: adenylate kinase isoenzyme 6 homolog [Vitis vinifera]>CBI16270.3 unnamed protein product, partial [Vitis vinifera]	Adenylate kinase isoenzyme 6 homolog OS=Arabidopsis thaliana OX=3702 GN=AAK6 PE=1 SV=1
Chr6	mRNA:Vitis06G0304	489	489	1	PREDICTED: uncharacterized protein LOC100253475 [Vitis vinifera]>XP_010651126.1 PREDICTED: uncharacterized protein LOC100253475 [Vitis vinifera]>XP_010651127.1 PREDICTED: uncharacterized protein LOC100253475 [Vitis vinifera]>XP_010651128.1 PREDICTED: uncharacterized protein LOC100253475 [Vitis vinifera]>RVW12656.1 (R)-specific enoyl-CoA hydratase [Vitis vinifera]>RVX22842.1 (R)-specific enoyl-CoA…	(R)-specific enoyl-CoA hydratase OS=Aeromonas caviae OX=648 GN=phaJ PE=1 SV=1
Chr6	mRNA:Vitis06G0305	78	78	1	NA	NA
Chr6	mRNA:Vitis06G0306	3396	1483	0.44	PREDICTED: uncharacterized protein LOC100258617 isoform X2 [Vitis vinifera]	tRNA ligase 1 OS=Arabidopsis thaliana OX=3702 GN=RNL PE=1 SV=1
Chr6	mRNA:Vitis06G0753	447	209	0.47	PREDICTED: ubiquitin-conjugating enzyme E2-17 kDa [Vitis vinifera]>RVX22931.1 Ubiquitin-conjugating enzyme E2-17 kDa [Vitis vinifera]>CBI15805.3 unnamed protein product, partial [Vitis vinifera]	Ubiquitin-conjugating enzyme E2-17 kDa OS=Solanum lycopersicum OX=4081 PE=2 SV=1
Chr6	mRNA:Vitis06G0764	2712	2680	0.99	PREDICTED: uncharacterized protein LOC104879511 [Vitis vinifera]>XP_010650795.1 PREDICTED: uncharacterized protein LOC104879511 [Vitis vinifera]	Bromodomain and PHD finger-containing protein 3 OS=Homo sapiens OX=9606 GN=BRPF3 PE=1 SV=2
Chr6	mRNA:Vitis06G0765	2187	1501	0.69	PREDICTED: ABC transporter B family member 25, mitochondrial isoform X1 [Vitis vinifera]	ABC transporter B family member 25, mitochondrial OS=Arabidopsis thaliana OX=3702 GN=ABCB25 PE=1 SV=1
Chr6	mRNA:Vitis06G0766	651	651	1	NAD(P)H-quinone oxidoreductase subunit N, chloroplastic [Vitis riparia]	NAD(P)H-quinone oxidoreductase subunit N, chloroplastic OS=Arabidopsis thaliana OX=3702 GN=ndhN PE=2 SV=1
Chr6	mRNA:Vitis06G0767	2169	1890	0.87	PREDICTED: uncharacterized protein LOC100253529 isoform X1 [Vitis vinifera]>CBI15788.3 unnamed protein product, partial [Vitis vinifera]	Sister chromatid cohesion protein SCC4 OS=Arabidopsis thaliana OX=3702 GN=SCC4 PE=1 SV=1
Chr6	mRNA:Vitis06G0768	684	684	1	PREDICTED: uncharacterized protein LOC104879510 isoform X1 [Vitis vinifera]	Uncharacterized protein ycf54 OS=Porphyra purpurea OX=2787 GN=ycf54 PE=3 SV=1
Chr6	mRNA:Vitis06G0770	291	243	0.84	hypothetical protein CFC21_030848 [Triticum aestivum]>SPT20954.1 unnamed protein product [Triticum aestivum]	NA
Chr6	mRNA:Vitis06G0771	525	525	1	bifunctional bis(5'-adenosyl)-triphosphatase/adenylylsulfatase FHIT [Vitis riparia]	Bifunctional bis(5'-adenosyl)-triphosphatase/adenylylsulfatase FHIT OS=Arabidopsis thaliana OX=3702 GN=FHIT PE=1 SV=1
Chr6	mRNA:Vitis06G0772	2322	2322	1	PREDICTED: uncharacterized protein LOC100262056 [Vitis vinifera]	Werner syndrome ATP-dependent helicase OS=Homo sapiens OX=9606 GN=WRN PE=1 SV=2
Chr6	mRNA:Vitis06G0773	903	903	1	PREDICTED: calcium uniporter protein 6, mitochondrial [Vitis vinifera]	Calcium uniporter protein 6, mitochondrial OS=Arabidopsis thaliana OX=3702 GN=At1g09575 PE=2 SV=1
Chr6	mRNA:Vitis06G0774	948	948	1	unnamed protein product, partial [Vitis vinifera]	TLC domain-containing protein 4-B OS=Xenopus laevis OX=8355 GN=tlcd4-b PE=2 SV=1
Chr6	mRNA:Vitis06G0775	618	618	1	PREDICTED: CBS domain-containing protein CBSX3, mitochondrial [Vitis vinifera]>XP_002262956.1 PREDICTED: CBS domain-containing protein CBSX3, mitochondrial [Vitis vinifera]	CBS domain-containing protein CBSX3, mitochondrial OS=Arabidopsis thaliana OX=3702 GN=CBSX3 PE=1 SV=1
Chr6	mRNA:Vitis06G0778	468	468	1	hypothetical protein VITISV_022577 [Vitis vinifera]	NA
Chr6	mRNA:Vitis06G0803	150	45	0.3	unnamed protein product, partial [Vitis vinifera]	NA
Chr6	mRNA:Vitis06G0804	228	228	1	hypothetical protein PPROV_000601100 [Pycnococcus provasolii]	Sensory neuron membrane protein 2 OS=Drosophila melanogaster OX=7227 GN=Snmp2 PE=2 SV=1
Chr6	mRNA:Vitis06G0807	1089	1089	1	hypothetical protein CK203_039119 [Vitis vinifera]	Glycosyltransferase BC10 OS=Oryza sativa subsp. japonica OX=39947 GN=BC10 PE=1 SV=1
Chr6	mRNA:Vitis06G0808	1083	834	0.77	PREDICTED: outer envelope protein 80, chloroplastic [Vitis vinifera]>CBI24437.3 unnamed protein product, partial [Vitis vinifera]	Outer envelope protein 39, chloroplastic OS=Arabidopsis thaliana OX=3702 GN=P39 PE=2 SV=1
Chr6	mRNA:Vitis06G0810	1995	806	0.4	serine/threonine-protein phosphatase BSL3 [Vitis riparia]	Serine/threonine-protein phosphatase BSL3 OS=Arabidopsis thaliana OX=3702 GN=BSL3 PE=1 SV=2
Chr6	mRNA:Vitis06G0811	741	270	0.36	PREDICTED: J domain-containing protein spf31 [Vitis vinifera]>CBI24434.3 unnamed protein product, partial [Vitis vinifera]	DnaJ homolog subfamily C member 8 OS=Homo sapiens OX=9606 GN=DNAJC8 PE=1 SV=2
Chr6	mRNA:Vitis06G1020	216	216	1	uncharacterized protein LOC117916198 [Vitis riparia]	Nuclear envelope pore membrane protein POM 121 OS=Rattus norvegicus OX=10116 GN=Pom121 PE=1 SV=1
Chr6	mRNA:Vitis06G1340	948	948	1	methyl-CpG-binding domain-containing protein 11-like [Vitis riparia]	Methyl-CpG-binding domain-containing protein 11 OS=Arabidopsis thaliana OX=3702 GN=MBD11 PE=1 SV=1
Chr12	mRNA:Vitis12G0076	99	27	0.27	NA	NA
Chr12	mRNA:Vitis12G0150	342	253	0.74	Protein mak16 [Vitis vinifera]	DNA-directed RNA polymerase subunit beta' OS=Chloroflexus aurantiacus (strain ATCC 29366 / DSM 635 / J-10-fl) OX=324602 GN=rpoC PE=3 SV=1
Chr12	mRNA:Vitis12G0294	342	195	0.57	Protein mak16 [Vitis vinifera]	DNA-directed RNA polymerase subunit beta' OS=Chloroflexus aurantiacus (strain ATCC 29366 / DSM 635 / J-10-fl) OX=324602 GN=rpoC PE=3 SV=1
Chr12	mRNA:Vitis12G0315	378	258	0.68	unnamed protein product, partial [Vitis vinifera]	DNA-directed RNA polymerase subunit beta OS=Streptococcus uberis (strain ATCC BAA-854 / 0140J) OX=218495 GN=rpoB PE=3 SV=1
Chr12	mRNA:Vitis12G0316	2907	2614	0.9	PREDICTED: xanthine dehydrogenase 1 [Vitis vinifera]	Xanthine dehydrogenase 1 OS=Arabidopsis thaliana OX=3702 GN=XDH1 PE=1 SV=1
Chr12	mRNA:Vitis12G0318	1140	942	0.83	PREDICTED: polyadenylate-binding protein RBP47B' [Vitis vinifera]	Polyadenylate-binding protein RBP47B' OS=Arabidopsis thaliana OX=3702 GN=RBP47B' PE=2 SV=1
Chr12	mRNA:Vitis12G0792	1755	500	0.28	putative disease resistance protein RGA3 [Vitis vinifera]>RVW58429.1 putative disease resistance protein RGA3 [Vitis vinifera]	Regulatory protein AfsR OS=Streptomyces griseus OX=1911 GN=afsR PE=1 SV=1
Chr12	mRNA:Vitis12G0842	255	89	0.35	unnamed protein product, partial [Vitis vinifera]	NA
Chr12	mRNA:Vitis12G0961	297	123	0.41	hypothetical protein VITISV_018366 [Vitis vinifera]	DEAD-box ATP-dependent RNA helicase 41 OS=Arabidopsis thaliana OX=3702 GN=RH41 PE=2 SV=1
Chr12	mRNA:Vitis12G0962	705	459	0.65	PREDICTED: malonate--CoA ligase isoform X3 [Vitis vinifera]	Probable CoA ligase CCL8 OS=Humulus lupulus OX=3486 GN=CCL8 PE=2 SV=1
Chr12	mRNA:Vitis12G1052	303	172	0.57	hypothetical protein VITISV_038662 [Vitis vinifera]	S-adenosylmethionine:tRNA ribosyltransferase-isomerase OS=Cupriavidus necator (strain ATCC 17699 / DSM 428 / KCTC 22496 / NCIMB 10442 / H16 / Stanier 337) OX=381666 GN=queA PE=3 SV=1
Chr12	mRNA:Vitis12G1053	1881	1610	0.86	membralin-like protein At1g60995 [Vitis riparia]	Membralin-like protein At1g60995 OS=Arabidopsis thaliana OX=3702 GN=At1g60995 PE=2 SV=1
Chr12	mRNA:Vitis12G1054	903	891	0.99	Transcription factor bHLH160 [Vitis vinifera]	Transcription factor bHLH160 OS=Arabidopsis thaliana OX=3702 GN=BHLH160 PE=3 SV=1
Chr12	mRNA:Vitis12G1055	3147	2633	0.84	importin-4-like isoform X2 [Vitis riparia]	NA
Chr12	mRNA:Vitis12G1056	201	191	0.95	hypothetical protein BRARA_F01935 [Brassica rapa]	NA
Chr12	mRNA:Vitis12G1057	342	342	1	Ceramidase [Macleaya cordata]	NA
Chr12	mRNA:Vitis12G1058	861	861	1	PREDICTED: uncharacterized protein LOC100258355 [Vitis vinifera]>XP_010657687.1 PREDICTED: uncharacterized protein LOC100258355 [Vitis vinifera]>XP_010657688.1 PREDICTED: uncharacterized protein LOC100258355 [Vitis vinifera]>CBI23777.3 unnamed protein product, partial [Vitis vinifera]	Antiholin-like protein LrgA OS=Staphylococcus aureus (strain Mu3 / ATCC 700698) OX=418127 GN=lrgA PE=3 SV=1
Chr12	mRNA:Vitis12G1059	789	787	1	putative transferase At1g60990, chloroplastic isoform X1 [Vitis riparia]	Putative transferase At1g60990, chloroplastic OS=Arabidopsis thaliana OX=3702 GN=At1g60990 PE=1 SV=1
Chr12	mRNA:Vitis12G1212	1197	707	0.59	hypothetical protein VITISV_015585 [Vitis vinifera]	Ethylene-responsive transcription factor 4 OS=Nicotiana sylvestris OX=4096 GN=ERF4 PE=2 SV=1
Chr12	mRNA:Vitis12G1237	324	132	0.41	hypothetical protein VITISV_041520 [Vitis vinifera]	V-type ATP synthase subunit I OS=Saccharolobus solfataricus (strain ATCC 35092 / DSM 1617 / JCM 11322 / P2) OX=273057 GN=atpI PE=3 SV=1
Chr12	mRNA:Vitis12G1290	2547	683	0.27	unnamed protein product, partial [Vitis vinifera]	RRP12-like protein OS=Gallus gallus OX=9031 GN=RRP12 PE=2 SV=1
Chr2	mRNA:Vitis02G0870	396	216	0.55	RecName: Full=Uncharacterized mitochondrial protein AtMg00260; AltName: Full=ORF101a [Arabidopsis thaliana]>CAA69768.1 unnamed protein product [Arabidopsis thaliana]	Uncharacterized mitochondrial protein AtMg00260 OS=Arabidopsis thaliana OX=3702 GN=AtMg00260 PE=4 SV=1
Chr2	mRNA:Vitis02G0951	228	63	0.28	EEF1A lysine methyltransferase 2 [Vitis vinifera]	NA
Chr2	mRNA:Vitis02G1016	1062	924	0.87	PREDICTED: uncharacterized protein LOC100261262 [Vitis vinifera]	NA
Chr2	mRNA:Vitis02G1017	1668	628	0.38	replication protein A 70 kDa DNA-binding subunit A-like [Vitis riparia]	Replication protein A 70 kDa DNA-binding subunit E OS=Arabidopsis thaliana OX=3702 GN=RPA1E PE=2 SV=1
Chr2	mRNA:Vitis02G1018	843	785	0.93	PREDICTED: uncharacterized protein LOC100266685 isoform X1 [Vitis vinifera]	NA
Chr2	mRNA:Vitis02G1019	1734	1734	1	protein CYCLOPS-like isoform X1 [Vitis riparia]	Protein CYCLOPS OS=Lotus japonicus OX=34305 GN=IPD3 PE=1 SV=1
Chr2	mRNA:Vitis02G1022	396	396	1	hypothetical protein VITISV_023693, partial [Vitis vinifera]	NA
Chr2	mRNA:Vitis02G1023	2469	1077	0.44	PREDICTED: putative pentatricopeptide repeat-containing protein At1g31840 [Vitis vinifera]>RVW93704.1 putative pentatricopeptide repeat-containing protein [Vitis vinifera]>CBI37461.3 unnamed protein product, partial [Vitis vinifera]	Putative pentatricopeptide repeat-containing protein At1g31840 OS=Arabidopsis thaliana OX=3702 GN=At1g31840 PE=3 SV=2
Chr2	mRNA:Vitis02G1026	2289	2117	0.92	pentatricopeptide repeat-containing protein At1g73400, mitochondrial [Vitis riparia]>XP_034680062.1 pentatricopeptide repeat-containing protein At1g73400, mitochondrial [Vitis riparia]>XP_034680063.1 pentatricopeptide repeat-containing protein At1g73400, mitochondrial [Vitis riparia]>XP_034680064.1 pentatricopeptide repeat-containing protein At1g73400, mitochondrial [Vitis riparia]>XP_034680065.1…	Pentatricopeptide repeat-containing protein At1g73400, mitochondrial OS=Arabidopsis thaliana OX=3702 GN=At1g73400 PE=2 SV=2
Chr2	mRNA:Vitis02G1027	849	796	0.94	poly [ADP-ribose] polymerase tankyrase-1 [Vitis riparia]>XP_034680068.1 poly [ADP-ribose] polymerase tankyrase-1-like [Vitis riparia]	NF-kappa-B inhibitor zeta OS=Homo sapiens OX=9606 GN=NFKBIZ PE=1 SV=1
Chr2	mRNA:Vitis02G1028	1446	489	0.34	PREDICTED: probable polyamine transporter At1g31830 isoform X2 [Vitis vinifera]>XP_019080939.1 PREDICTED: probable polyamine transporter At1g31830 isoform X2 [Vitis vinifera]	Probable polyamine transporter At1g31830 OS=Arabidopsis thaliana OX=3702 GN=At1g31830 PE=2 SV=1
Chr2	mRNA:Vitis02G1030	285	274	0.96	acyl-CoA-binding protein [Vitis riparia]>XP_034704150.1 acyl-CoA-binding protein [Vitis riparia]>CBI37468.3 unnamed protein product, partial [Vitis vinifera]	Acyl-CoA-binding protein OS=Ricinus communis OX=3988 PE=3 SV=1
Chr2	mRNA:Vitis02G1031	1026	450	0.44	PREDICTED: myosin-14 [Vitis vinifera]>RVW93745.1 hypothetical protein CK203_043383 [Vitis vinifera]	50S ribosomal protein L28 OS=Borrelia turicatae (strain 91E135) OX=314724 GN=rpmB PE=3 SV=1
Chr2	mRNA:Vitis02G1033	4134	3316	0.8	formin-like protein 14 [Vitis riparia]>XP_034676464.1 formin-like protein 14 [Vitis riparia]>XP_034676472.1 formin-like protein 14 [Vitis riparia]>XP_034676481.1 formin-like protein 14 [Vitis riparia]	Formin-like protein 14 OS=Arabidopsis thaliana OX=3702 GN=FH14 PE=3 SV=3
Chr2	mRNA:Vitis02G1034	2163	1317	0.61	PREDICTED: urea-proton symporter DUR3 isoform X1 [Vitis vinifera]>CBI37472.3 unnamed protein product, partial [Vitis vinifera]	Urea-proton symporter DUR3 OS=Arabidopsis thaliana OX=3702 GN=DUR3 PE=1 SV=1
Chr2	mRNA:Vitis02G1036	2193	1559	0.71	urea-proton symporter DUR3-like isoform X1 [Vitis riparia]	Urea-proton symporter DUR3 OS=Arabidopsis thaliana OX=3702 GN=DUR3 PE=1 SV=1
Chr2	mRNA:Vitis02G1038	1155	1155	1	ubiquinol oxidase 2, mitochondrial-like [Vitis riparia]	Ubiquinol oxidase 2, mitochondrial OS=Nicotiana tabacum OX=4097 GN=AOX2 PE=1 SV=2
Chr2	mRNA:Vitis02G1039	186	186	1	unnamed protein product, partial [Vitis vinifera]	NA
Chr2	mRNA:Vitis02G1040	963	963	1	PREDICTED: ubiquinol oxidase 2, mitochondrial [Vitis vinifera]>RVW93782.1 Ubiquinol oxidase 1b, mitochondrial [Vitis vinifera]>CBI37475.3 unnamed protein product, partial [Vitis vinifera]	Ubiquinol oxidase 1b, mitochondrial OS=Arabidopsis thaliana OX=3702 GN=AOX1B PE=1 SV=1
Chr2	mRNA:Vitis02G1171	1329	1329	1	disease resistance protein RPM1-like [Vitis riparia]	Disease resistance protein RPM1 OS=Arabidopsis thaliana OX=3702 GN=RPM1 PE=1 SV=1
Chr7	mRNA:Vitis07G0284	252	100	0.4	hypothetical protein CK203_099398 [Vitis vinifera]	NA
Chr7	mRNA:Vitis07G0734	4188	2863	0.68	PREDICTED: CLIP-associated protein isoform X2 [Vitis vinifera]	CLIP-associated protein OS=Arabidopsis thaliana OX=3702 GN=CLASP PE=1 SV=1
Chr7	mRNA:Vitis07G0763	210	210	1	hypothetical protein Lal_00001660 [Lupinus albus]	NA
Chr7	mRNA:Vitis07G0787	588	588	1	PREDICTED: uncharacterized protein At4g13200, chloroplastic [Vitis vinifera]>CBI37280.3 unnamed protein product, partial [Vitis vinifera]	Uncharacterized protein At4g13200, chloroplastic OS=Arabidopsis thaliana OX=3702 GN=At4g13200 PE=1 SV=2
Chr7	mRNA:Vitis07G0788	1716	1498	0.87	guanine nucleotide-binding protein-like NSN1 [Vitis riparia]	Guanine nucleotide-binding protein-like NSN1 OS=Arabidopsis thaliana OX=3702 GN=NSN1 PE=1 SV=1
Chr7	mRNA:Vitis07G0829	351	142	0.4	PREDICTED: uncharacterized protein LOC100248663 isoform X2 [Vitis vinifera]	Candidapepsin-2 OS=Candida parapsilosis OX=5480 GN=SAPP2 PE=1 SV=1
Chr7	mRNA:Vitis07G0883	1524	1229	0.81	PREDICTED: S-locus-specific glycoprotein S6 [Vitis vinifera]	G-type lectin S-receptor-like serine/threonine-protein kinase CES101 OS=Arabidopsis thaliana OX=3702 GN=CES101 PE=2 SV=2
Chr7	mRNA:Vitis07G0891	180	180	1	unnamed protein product, partial [Vitis vinifera]	NA
Chr7	mRNA:Vitis07G0895	654	556	0.85	G-type lectin S-receptor-like serine/threonine-protein kinase [Vitis vinifera]	Transmembrane and ubiquitin-like domain-containing protein 2 OS=Bos taurus OX=9913 GN=TMUB2 PE=2 SV=2
Chr7	mRNA:Vitis07G0904	2127	1901	0.89	G-type lectin S-receptor-like serine/threonine-protein kinase [Vitis vinifera]	G-type lectin S-receptor-like serine/threonine-protein kinase CES101 OS=Arabidopsis thaliana OX=3702 GN=CES101 PE=2 SV=2
Chr7	mRNA:Vitis07G0907	576	576	1	PREDICTED: ankyrin repeat and SAM domain-containing protein 6 [Vitis vinifera]>CBI18337.3 unnamed protein product, partial [Vitis vinifera]	Histidine--tRNA ligase OS=Enterococcus faecalis (strain ATCC 700802 / V583) OX=226185 GN=hisS PE=3 SV=1
Chr7	mRNA:Vitis07G0908	1872	1679	0.9	PREDICTED: GPI transamidase component PIG-S isoform X1 [Vitis vinifera]	GPI transamidase component PIG-S OS=Homo sapiens OX=9606 GN=PIGS PE=1 SV=3
Chr7	mRNA:Vitis07G0909	1515	684	0.45	PREDICTED: uncharacterized protein At1g04910 isoform X2 [Vitis vinifera]>CBI18339.3 unnamed protein product, partial [Vitis vinifera]	O-fucosyltransferase 1 OS=Arabidopsis thaliana OX=3702 GN=OFUT1 PE=2 SV=1
Chr7	mRNA:Vitis07G0920	516	358	0.69	PREDICTED: G-type lectin S-receptor-like serine/threonine-protein kinase At1g67520 isoform X2 [Vitis vinifera]	G-type lectin S-receptor-like serine/threonine-protein kinase CES101 OS=Arabidopsis thaliana OX=3702 GN=CES101 PE=2 SV=2
Chr7	mRNA:Vitis07G0921	564	564	1	Nuclear transcription factor Y subunit B-7 [Vitis vinifera]	Nuclear transcription factor Y subunit B-7 OS=Arabidopsis thaliana OX=3702 GN=NFYB7 PE=1 SV=1
Chr7	mRNA:Vitis07G0924	1323	1323	1	unnamed protein product, partial [Vitis vinifera]	Omega-hydroxypalmitate O-feruloyl transferase OS=Arabidopsis thaliana OX=3702 GN=HHT1 PE=1 SV=1
Chr7	mRNA:Vitis07G0925	846	846	1	UBX domain-containing protein 1-like isoform X1 [Vitis riparia]	Plant UBX domain-containing protein 2 OS=Arabidopsis thaliana OX=3702 GN=PUX2 PE=1 SV=2
Chr7	mRNA:Vitis07G0926	486	486	1	PREDICTED: uncharacterized protein LOC100855061 isoform X1 [Vitis vinifera]	NA
Chr7	mRNA:Vitis07G0927	843	742	0.88	putative xyloglucan endotransglucosylase/hydrolase protein 1 [Vitis vinifera]	Xyloglucan endotransglucosylase/hydrolase protein 2 OS=Arabidopsis thaliana OX=3702 GN=XTH2 PE=2 SV=1
Chr7	mRNA:Vitis07G0930	1812	1575	0.87	PREDICTED: uncharacterized protein LOC100855028 isoform X1 [Vitis vinifera]>XP_019076477.1 PREDICTED: uncharacterized protein LOC100855028 isoform X1 [Vitis vinifera]	Protein Ycf2 OS=Solanum lycopersicum OX=4081 GN=ycf2-A PE=2 SV=2
Chr7	mRNA:Vitis07G0936	936	699	0.75	PREDICTED: ubiquinone biosynthesis O-methyltransferase, mitochondrial [Vitis vinifera]	Ubiquinone biosynthesis O-methyltransferase, mitochondrial OS=Arabidopsis thaliana OX=3702 GN=COQ3 PE=1 SV=2
Chr7	mRNA:Vitis07G0937	339	189	0.56	small ubiquitin-related modifier 1-like [Vitis riparia]	Small ubiquitin-related modifier 1 OS=Arabidopsis thaliana OX=3702 GN=SUMO1 PE=1 SV=2
Chr7	mRNA:Vitis07G0942	1791	1548	0.86	PREDICTED: uncharacterized protein LOC100855028 isoform X1 [Vitis vinifera]>XP_019076477.1 PREDICTED: uncharacterized protein LOC100855028 isoform X1 [Vitis vinifera]	Protein Ycf2 OS=Solanum lycopersicum OX=4081 GN=ycf2-A PE=2 SV=2
Chr7	mRNA:Vitis07G0944	1590	774	0.49	Berberine bridge enzyme-like 14 [Vitis vinifera]	Berberine bridge enzyme-like 14 OS=Arabidopsis thaliana OX=3702 GN=At1g34575 PE=3 SV=1
Chr7	mRNA:Vitis07G0945	843	843	1	PREDICTED: putative xyloglucan endotransglucosylase/hydrolase protein 1 [Vitis vinifera]>XP_034692259.1 putative xyloglucan endotransglucosylase/hydrolase protein 1 [Vitis riparia]>RVW84811.1 putative xyloglucan endotransglucosylase/hydrolase protein 1 [Vitis vinifera]>CBI33008.3 unnamed protein product, partial [Vitis vinifera]	Xyloglucan endotransglucosylase/hydrolase protein 2 OS=Arabidopsis thaliana OX=3702 GN=XTH2 PE=2 SV=1
Chr7	mRNA:Vitis07G0946	486	431	0.89	uncharacterized protein LOC117917646 isoform X2 [Vitis riparia]	NA
Chr7	mRNA:Vitis07G0947	924	924	1	UBX domain-containing protein 1-like isoform X1 [Vitis riparia]	Plant UBX domain-containing protein 2 OS=Arabidopsis thaliana OX=3702 GN=PUX2 PE=1 SV=2
Chr7	mRNA:Vitis07G0948	1434	1434	1	unnamed protein product, partial [Vitis vinifera]	Omega-hydroxypalmitate O-feruloyl transferase OS=Arabidopsis thaliana OX=3702 GN=HHT1 PE=1 SV=1
Chr7	mRNA:Vitis07G0951	939	939	1	protein XRI1 isoform X3 [Vitis riparia]	Protein XRI1 OS=Arabidopsis thaliana OX=3702 GN=XRI1 PE=1 SV=2
Chr7	mRNA:Vitis07G0952	1623	1186	0.73	PREDICTED: purple acid phosphatase 15 [Vitis vinifera]>CBI38249.3 unnamed protein product, partial [Vitis vinifera]	Purple acid phosphatase 15 OS=Arabidopsis thaliana OX=3702 GN=PAP15 PE=1 SV=1
Chr7	mRNA:Vitis07G0954	999	443	0.44	uncharacterized protein LOC117919140 isoform X1 [Vitis riparia]>XP_034692127.1 uncharacterized protein LOC117919140 isoform X1 [Vitis riparia]	E3 ubiquitin-protein ligase RNF135 OS=Rattus norvegicus OX=10116 GN=Rnf135 PE=2 SV=1
Chr7	mRNA:Vitis07G0955	729	635	0.87	hypothetical protein VITISV_010178 [Vitis vinifera]	Small ubiquitin-related modifier 1 OS=Oryza sativa subsp. japonica OX=39947 GN=SUMO1 PE=1 SV=1
Chr7	mRNA:Vitis07G0956	507	293	0.58	hypothetical protein VITISV_010178 [Vitis vinifera]	NHS-like protein 2 OS=Homo sapiens OX=9606 GN=NHSL2 PE=1 SV=2
Chr7	mRNA:Vitis07G0959	180	79	0.44	unnamed protein product, partial [Vitis vinifera]	Small ubiquitin-related modifier 1 OS=Oryza sativa subsp. japonica OX=39947 GN=SUMO1 PE=1 SV=1
Chr7	mRNA:Vitis07G0960	891	841	0.94	PREDICTED: ubiquinone biosynthesis O-methyltransferase, mitochondrial [Vitis vinifera]	Ubiquinone biosynthesis O-methyltransferase, mitochondrial OS=Arabidopsis thaliana OX=3702 GN=COQ3 PE=1 SV=2
Chr7	mRNA:Vitis07G0961	165	100	0.61	unnamed protein product, partial [Vitis vinifera]	Small ubiquitin-related modifier 1 OS=Oryza sativa subsp. japonica OX=39947 GN=SUMO1 PE=1 SV=1
Chr7	mRNA:Vitis07G0963	1005	305	0.3	PREDICTED: uncharacterized protein LOC100852917 isoform X1 [Vitis vinifera]>XP_019073596.1 PREDICTED: uncharacterized protein LOC100852917 isoform X1 [Vitis vinifera]	E3 ubiquitin-protein ligase RNF135 OS=Rattus norvegicus OX=10116 GN=Rnf135 PE=2 SV=1
Chr7	mRNA:Vitis07G0966	1623	1182	0.73	PREDICTED: purple acid phosphatase 15 [Vitis vinifera]>CBI38249.3 unnamed protein product, partial [Vitis vinifera]	Purple acid phosphatase 15 OS=Arabidopsis thaliana OX=3702 GN=PAP15 PE=1 SV=1
Chr7	mRNA:Vitis07G0967	942	942	1	protein XRI1 isoform X1 [Vitis riparia]>XP_034692515.1 protein XRI1 isoform X1 [Vitis riparia]>XP_034692516.1 protein XRI1 isoform X1 [Vitis riparia]>XP_034692517.1 protein XRI1 isoform X1 [Vitis riparia]	Protein XRI1 OS=Arabidopsis thaliana OX=3702 GN=XRI1 PE=1 SV=2
Chr7	mRNA:Vitis07G0974	282	153	0.54	uncharacterized protein LOC109019072 [Juglans regia]	Probable cell wall amidase LytH OS=Staphylococcus saprophyticus subsp. saprophyticus (strain ATCC 15305 / DSM 20229 / NCIMB 8711 / NCTC 7292 / S-41) OX=342451 GN=lytH PE=3 SV=1
Chr7	mRNA:Vitis07G0975	231	231	1	putative SERF-like protein [Vitis riparia]	Hsp70-Hsp90 organizing protein 3 OS=Arabidopsis thaliana OX=3702 GN=HOP3 PE=2 SV=1
Chr7	mRNA:Vitis07G0976	3660	3234	0.88	PREDICTED: phospholipid-transporting ATPase 3 [Vitis vinifera]>XP_034692274.1 phospholipid-transporting ATPase 3 [Vitis riparia]	Phospholipid-transporting ATPase 3 OS=Arabidopsis thaliana OX=3702 GN=ALA3 PE=1 SV=2
Chr7	mRNA:Vitis07G0977	243	243	1	hypothetical protein GOBAR_DD29164 [Gossypium barbadense]	Wound-induced basic protein OS=Phaseolus vulgaris OX=3885 GN=PR4 PE=2 SV=1
Chr7	mRNA:Vitis07G0978	1164	1164	1	PREDICTED: uncharacterized protein LOC100259312 [Vitis vinifera]	NA
Chr7	mRNA:Vitis07G0981	786	301	0.38	unnamed protein product, partial [Vitis vinifera]	Membrane-bound O-acyltransferase GUP1 OS=Saccharomyces cerevisiae (strain ATCC 204508 / S288c) OX=559292 GN=GUP1 PE=1 SV=1
Chr7	mRNA:Vitis07G0982	699	626	0.9	PREDICTED: ethylene-responsive transcription factor-like protein At4g13040 [Vitis vinifera]	Ethylene-responsive transcription factor-like protein At4g13040 OS=Arabidopsis thaliana OX=3702 GN=At4g13040 PE=2 SV=2
Chr7	mRNA:Vitis07G0983	582	434	0.75	uncharacterized protein LOC117918556 [Vitis riparia]	NA
Chr7	mRNA:Vitis07G0984	990	377	0.38	PREDICTED: FHA domain-containing protein FHA2 [Vitis vinifera]>XP_034691181.1 FHA domain-containing protein FHA2 [Vitis riparia]>CBI29411.3 unnamed protein product, partial [Vitis vinifera]	FHA domain-containing protein FHA2 OS=Arabidopsis thaliana OX=3702 GN=FHA2 PE=1 SV=1
Chr7	mRNA:Vitis07G0986	2601	2510	0.97	DNA replication licensing factor MCM6 [Vitis vinifera]	DNA replication licensing factor MCM6 OS=Arabidopsis thaliana OX=3702 GN=MCM6 PE=1 SV=1
Chr7	mRNA:Vitis07G0987	435	435	1	unnamed protein product, partial [Vitis vinifera]	Centromere-associated protein E OS=Mus musculus OX=10090 GN=Cenpe PE=1 SV=1
Chr7	mRNA:Vitis07G0988	1728	651	0.38	PREDICTED: putative pentatricopeptide repeat-containing protein At3g25060, mitochondrial [Vitis vinifera]	Pentatricopeptide repeat-containing protein At3g46790, chloroplastic OS=Arabidopsis thaliana OX=3702 GN=CRR2 PE=2 SV=1
Chr7	mRNA:Vitis07G0989	522	210	0.4	hypothetical protein CK203_038530 [Vitis vinifera]	NA
Chr7	mRNA:Vitis07G0996	543	240	0.44	PREDICTED: AP2/ERF and B3 domain-containing transcription repressor RAV2-like [Vitis vinifera]	Spectrin beta chain, erythrocytic OS=Mus musculus OX=10090 GN=Sptb PE=1 SV=4
Chr7	mRNA:Vitis07G0997	870	870	1	PREDICTED: uncharacterized protein LOC109122007 [Vitis vinifera]	NA
Chr7	mRNA:Vitis07G1000	735	735	1	hypothetical protein CK203_116229 [Vitis vinifera]>RVW71905.1 hypothetical protein CK203_058417 [Vitis vinifera]	Peptidyl-tRNA hydrolase OS=Rhodospirillum rubrum (strain ATCC 11170 / ATH 1.1.1 / DSM 467 / LMG 4362 / NCIMB 8255 / S1) OX=269796 GN=pth PE=3 SV=1
Chr7	mRNA:Vitis07G2015	1314	478	0.36	PREDICTED: uncharacterized protein LOC100264813 [Vitis vinifera]>XP_010653068.1 PREDICTED: uncharacterized protein LOC100264813 [Vitis vinifera]>XP_010653071.1 PREDICTED: uncharacterized protein LOC100264813 [Vitis vinifera]>XP_010653073.1 PREDICTED: uncharacterized protein LOC100264813 [Vitis vinifera]>XP_019076752.1 PREDICTED: uncharacterized protein LOC100264813 [Vitis vinifera]>XP_019076753.1…	DExH-box ATP-dependent RNA helicase DExH4, chloroplastic OS=Arabidopsis thaliana OX=3702 GN=At1g58050 PE=3 SV=1
Chr4	mRNA:Vitis04G0417	426	426	1	uncharacterized protein LOC117913569 [Vitis riparia]	NA
Chr4	mRNA:Vitis04G0433	210	61	0.29	putative protein IQ-DOMAIN 1-like [Capsicum annuum]	NA
Chr4	mRNA:Vitis04G0875	681	595	0.87	PREDICTED: bidirectional sugar transporter NEC1 [Vitis vinifera]>RVX07333.1 Bidirectional sugar transporter NEC1 [Vitis vinifera]>CBI28682.3 unnamed protein product, partial [Vitis vinifera]	Bidirectional sugar transporter NEC1 OS=Petunia hybrida OX=4102 GN=NEC1 PE=2 SV=1
Chr4	mRNA:Vitis04G0876	531	507	0.95	Bidirectional sugar transporter NEC1 [Vitis vinifera]>RVX07335.1 Bidirectional sugar transporter NEC1 [Vitis vinifera]	Bidirectional sugar transporter NEC1 OS=Petunia hybrida OX=4102 GN=NEC1 PE=2 SV=1
Chr4	mRNA:Vitis04G0877	1716	1716	1	hypothetical protein VITISV_032293 [Vitis vinifera]	Probable LRR receptor-like serine/threonine-protein kinase At5g10290 OS=Arabidopsis thaliana OX=3702 GN=At5g10290 PE=1 SV=1
Chr4	mRNA:Vitis04G0879	1338	1321	0.99	PREDICTED: violaxanthin de-epoxidase, chloroplastic [Vitis vinifera]>XP_010648964.1 PREDICTED: violaxanthin de-epoxidase, chloroplastic [Vitis vinifera]>XP_010648965.1 PREDICTED: violaxanthin de-epoxidase, chloroplastic [Vitis vinifera]	Violaxanthin de-epoxidase, chloroplastic OS=Nicotiana tabacum OX=4097 GN=VDE1 PE=2 SV=1
Chr4	mRNA:Vitis04G0880	1080	1080	1	hypothetical protein EZV62_024542 [Acer yangbiense]	NA
Chr4	mRNA:Vitis04G0881	2088	1993	0.95	Inactive protein kinase [Vitis vinifera]	Inactive protein kinase SELMODRAFT_444075 OS=Selaginella moellendorffii OX=88036 GN=SELMODRAFT_444075 PE=2 SV=1
Chr4	mRNA:Vitis04G0882	1338	1338	1	PREDICTED: serine/threonine-protein kinase At3g07070 [Vitis vinifera]>XP_019074795.1 PREDICTED: serine/threonine-protein kinase At3g07070 [Vitis vinifera]>RVW45681.1 putative serine/threonine-protein kinase PBL26 [Vitis vinifera]	Probable serine/threonine-protein kinase PBL26 OS=Arabidopsis thaliana OX=3702 GN=PBL26 PE=2 SV=1
Chr4	mRNA:Vitis04G0884	168	157	0.93	unnamed protein product, partial [Vitis vinifera]	NA
Chr4	mRNA:Vitis04G0889	1050	1048	1	F-box protein PP2-B1 [Vitis vinifera]	F-box protein PP2-B1 OS=Arabidopsis thaliana OX=3702 GN=PP2B1 PE=1 SV=1
Chr4	mRNA:Vitis04G0891	759	613	0.81	unnamed protein product, partial [Vitis vinifera]	Frizzled/smoothened-like sans CRD protein H OS=Dictyostelium discoideum OX=44689 GN=fscH PE=3 SV=1
Chr4	mRNA:Vitis04G0892	1026	813	0.79	F-box protein PP2-B1 [Vitis vinifera]	F-box protein PP2-B10 OS=Arabidopsis thaliana OX=3702 GN=PP2B10 PE=1 SV=1
Chr4	mRNA:Vitis04G0893	921	535	0.58	F-box protein PP2-B1-like [Vitis riparia]	F-box protein PP2-B1 OS=Arabidopsis thaliana OX=3702 GN=PP2B1 PE=1 SV=1
Chr4	mRNA:Vitis04G0894	294	294	1	putative F-box protein PP2-B12 [Vitis riparia]	F-box protein PP2-B1 OS=Arabidopsis thaliana OX=3702 GN=PP2B1 PE=1 SV=1
Chr4	mRNA:Vitis04G0896	393	393	1	Galns [Symbiodinium microadriaticum]	UPF0761 membrane protein PSPA7_4558 OS=Pseudomonas aeruginosa (strain PA7) OX=381754 GN=PSPA7_4558 PE=3 SV=1
Chr4	mRNA:Vitis04G0897	3081	3052	0.99	PREDICTED: uncharacterized protein LOC104879150 isoform X1 [Vitis vinifera]	Protein CHROMATIN REMODELING 4 OS=Arabidopsis thaliana OX=3702 GN=CHR4 PE=2 SV=1
Chr4	mRNA:Vitis04G0898	1806	570	0.32	PREDICTED: sterol 3-beta-glucosyltransferase UGT80A2 isoform X1 [Vitis vinifera]	Sterol 3-beta-glucosyltransferase UGT80A2 OS=Arabidopsis thaliana OX=3702 GN=UGT80A2 PE=1 SV=1
Chr4	mRNA:Vitis04G0899	1875	1849	0.99	unnamed protein product, partial [Vitis vinifera]	Protein LUTEIN DEFICIENT 5, chloroplastic OS=Arabidopsis thaliana OX=3702 GN=CYP97A3 PE=1 SV=1
Chr4	mRNA:Vitis04G0900	801	591	0.74	unnamed protein product, partial [Vitis vinifera]	Protein VAPYRIN OS=Petunia hybrida OX=4102 GN=VPY PE=2 SV=1
Chr4	mRNA:Vitis04G0902	1437	894	0.62	PREDICTED: uncharacterized protein LOC100246246 [Vitis vinifera]	Ankyrin repeat-containing protein At5g02620 OS=Arabidopsis thaliana OX=3702 GN=At5g02620 PE=1 SV=1
Chr4	mRNA:Vitis04G0903	678	678	1	PREDICTED: uncharacterized protein LOC104879166 [Vitis vinifera]	Ribose import ATP-binding protein RbsA OS=Chromobacterium violaceum (strain ATCC 12472 / DSM 30191 / JCM 1249 / NBRC 12614 / NCIMB 9131 / NCTC 9757) OX=243365 GN=rbsA PE=3 SV=1
Chr4	mRNA:Vitis04G0904	726	538	0.74	hypothetical protein CK203_022606 [Vitis vinifera]	Protein VAPYRIN OS=Petunia hybrida OX=4102 GN=VPY PE=2 SV=1
Chr4	mRNA:Vitis04G0905	870	862	0.99	PREDICTED: uncharacterized protein LOC104879149 isoform X1 [Vitis vinifera]>XP_019074903.1 PREDICTED: uncharacterized protein LOC104879149 isoform X1 [Vitis vinifera]	Uncharacterized protein PB1A10.05 OS=Schizosaccharomyces pombe (strain 972 / ATCC 24843) OX=284812 GN=SPAPB1A10.05 PE=4 SV=2
Chr4	mRNA:Vitis04G0906	261	261	1	unnamed protein product, partial [Vitis vinifera]	ARF guanine-nucleotide exchange factor 1 OS=Saccharomyces cerevisiae (strain ATCC 204508 / S288c) OX=559292 GN=GEA1 PE=1 SV=1
Chr4	mRNA:Vitis04G0907	576	288	0.5	hypothetical protein VITISV_023461 [Vitis vinifera]	Sestrin-3 OS=Homo sapiens OX=9606 GN=SESN3 PE=1 SV=2
Chr4	mRNA:Vitis04G0908	1542	1542	1	uncharacterized protein LOC117912056 isoform X3 [Vitis riparia]	Potassium-transporting ATPase alpha chain 1 OS=Xenopus laevis OX=8355 GN=atp4a PE=2 SV=3
Chr4	mRNA:Vitis04G0910	1215	1141	0.94	protein PELOTA 1 isoform X1 [Vitis riparia]	Protein PELOTA 1 OS=Arabidopsis thaliana OX=3702 GN=PEL1 PE=2 SV=1
Chr4	mRNA:Vitis04G0911	198	171	0.86	hypothetical protein CK203_021572 [Vitis vinifera]	NA
Chr4	mRNA:Vitis04G1312	2094	1043	0.5	uncharacterized protein LOC117912771 [Vitis riparia]	Poly(A) polymerase I OS=Haemophilus influenzae (strain ATCC 51907 / DSM 11121 / KW20 / Rd) OX=71421 GN=pcnB PE=3 SV=1
Chr4	mRNA:Vitis04G1313	1671	1053	0.63	PREDICTED: ubiquitin domain-containing protein DSK2b isoform X2 [Vitis vinifera]	Ubiquitin domain-containing protein DSK2b OS=Arabidopsis thaliana OX=3702 GN=DSK2B PE=1 SV=1
Chr4	mRNA:Vitis04G1314	1788	1788	1	PREDICTED: zinc finger protein ZAT2-like [Vitis vinifera]	Zinc finger protein ZAT3 OS=Arabidopsis thaliana OX=3702 GN=ZAT3 PE=1 SV=1
Chr4	mRNA:Vitis04G1315	1479	657	0.44	PREDICTED: catalase isozyme 1 [Vitis vinifera]>RVW85671.1 Catalase isozyme 1 [Vitis vinifera]	Catalase isozyme 1 OS=Gossypium hirsutum OX=3635 GN=CAT1 PE=2 SV=2
Chr4	mRNA:Vitis04G1316	1854	1854	1	PREDICTED: phosphoinositide phosphatase SAC6 [Vitis vinifera]>XP_019075038.1 PREDICTED: phosphoinositide phosphatase SAC6 [Vitis vinifera]	Phosphoinositide phosphatase SAC6 OS=Arabidopsis thaliana OX=3702 GN=SAC6 PE=2 SV=1
Chr4	mRNA:Vitis04G1317	1971	1877	0.95	Pentatricopeptide repeat-containing protein [Vitis vinifera]	Pentatricopeptide repeat-containing protein At2g13600 OS=Arabidopsis thaliana OX=3702 GN=PCMP-E76 PE=3 SV=1
Chr4	mRNA:Vitis04G1318	786	786	1	PREDICTED: LOW QUALITY PROTEIN: rubber cis-polyprenyltransferase HRT2-like [Vitis vinifera]	Dehydrodolichyl diphosphate synthase 6 OS=Arabidopsis thaliana OX=3702 GN=At2g17570 PE=2 SV=2
Chr4	mRNA:Vitis04G1319	1248	1150	0.92	putative serine/threonine-protein kinase PIX13 [Vitis vinifera]	Probable serine/threonine-protein kinase PIX13 OS=Arabidopsis thaliana OX=3702 GN=PIX13 PE=1 SV=2
Chr4	mRNA:Vitis04G1320	960	960	1	protein RKD5 isoform X1 [Vitis riparia]	Protein RKD5 OS=Arabidopsis thaliana OX=3702 GN=RKD5 PE=3 SV=1
Chr4	mRNA:Vitis04G1321	2454	2454	1	PREDICTED: pentatricopeptide repeat-containing protein At2g33680-like [Vitis vinifera]	Pentatricopeptide repeat-containing protein At4g13650 OS=Arabidopsis thaliana OX=3702 GN=PCMP-H42 PE=2 SV=2
Chr4	mRNA:Vitis04G1322	1671	1671	1	rab escort protein 1 [Vitis riparia]	Rab escort protein 1 OS=Arabidopsis thaliana OX=3702 GN=REP PE=1 SV=2
Chr4	mRNA:Vitis04G1323	795	795	1	heterogeneous nuclear ribonucleoprotein H2 isoform X1 [Vitis riparia]	Heterogeneous nuclear ribonucleoprotein F OS=Bos taurus OX=9913 GN=HNRNPF PE=2 SV=3
Chr4	mRNA:Vitis04G1324	759	282	0.37	PREDICTED: E3 ubiquitin-protein ligase RHA1B-like [Vitis vinifera]>RVW32912.1 E3 ubiquitin-protein ligase RHA1B [Vitis vinifera]	Brassinosteroid-responsive RING protein 1 OS=Arabidopsis thaliana OX=3702 GN=BRH1 PE=2 SV=1
Chr4	mRNA:Vitis04G1326	531	531	1	PREDICTED: uncharacterized protein LOC100252414 [Vitis vinifera]>CBI37646.3 unnamed protein product, partial [Vitis vinifera]	Protein GET1 OS=Arabidopsis thaliana OX=3702 GN=GET1 PE=1 SV=1
Chr4	mRNA:Vitis04G1327	426	426	1	HMG1/2-like protein [Vitis riparia]>XP_034683672.1 HMG1/2-like protein [Vitis riparia]	HMG1/2-like protein OS=Glycine max OX=3847 PE=2 SV=1
Chr4	mRNA:Vitis04G1328	576	576	1	Cancer-related nucleoside-triphosphatase-like [Vitis vinifera]	Cancer-related nucleoside-triphosphatase homolog OS=Bos taurus OX=9913 GN=NTPCR PE=2 SV=1
Chr4	mRNA:Vitis04G1329	1167	920	0.79	PREDICTED: uncharacterized protein LOC100262676 isoform X3 [Vitis vinifera]	Transcription factor GTE3, chloroplastic OS=Arabidopsis thaliana OX=3702 GN=GTE3 PE=1 SV=1
Chr4	mRNA:Vitis04G1330	2613	2613	1	PREDICTED: uncharacterized protein LOC100260782 [Vitis vinifera]>XP_010649444.1 PREDICTED: uncharacterized protein LOC100260782 [Vitis vinifera]>XP_019075089.1 PREDICTED: uncharacterized protein LOC100260782 [Vitis vinifera]	Phragmoplastin DRP1D OS=Arabidopsis thaliana OX=3702 GN=DRP1D PE=1 SV=2
Chr4	mRNA:Vitis04G1331	3666	3026	0.83	PREDICTED: DNA mismatch repair protein MLH3 isoform X1 [Vitis vinifera]>XP_010649438.1 PREDICTED: DNA mismatch repair protein MLH3 isoform X1 [Vitis vinifera]>XP_010649439.1 PREDICTED: DNA mismatch repair protein MLH3 isoform X1 [Vitis vinifera]	DNA mismatch repair protein MLH3 OS=Arabidopsis thaliana OX=3702 GN=MLH3 PE=2 SV=2
Chr4	mRNA:Vitis04G1332	420	420	1	Egg cell-secreted protein 1.1 [Vitis vinifera]	Egg cell-secreted protein 1.1 OS=Arabidopsis thaliana OX=3702 GN=EC1.1 PE=2 SV=1
Chr4	mRNA:Vitis04G1333	957	957	1	Fasciclin-like arabinogalactan protein 19 [Vitis vinifera]	F-box/kelch-repeat protein At2g22050 OS=Arabidopsis thaliana OX=3702 GN=At2g22050 PE=2 SV=1
Chr4	mRNA:Vitis04G1334	909	888	0.98	unnamed protein product, partial [Vitis vinifera]	Citrate-binding protein OS=Hevea brasiliensis OX=3981 GN=CBP PE=1 SV=1
Chr4	mRNA:Vitis04G1335	570	564	0.99	hypothetical protein H0E87_027854 [Populus deltoides]	30S ribosomal protein S4, chloroplastic (Fragment) OS=Alophia veracruzana OX=58940 GN=rps4 PE=3 SV=1
Chr4	mRNA:Vitis04G1336	1080	1080	1	PREDICTED: probable mannitol dehydrogenase [Vitis vinifera]>CBI37637.3 unnamed protein product, partial [Vitis vinifera]	Probable mannitol dehydrogenase OS=Medicago sativa OX=3879 GN=CAD1 PE=1 SV=1
Chr4	mRNA:Vitis04G1337	129	129	1	unnamed protein product, partial [Vitis vinifera]	Probable mannitol dehydrogenase OS=Mesembryanthemum crystallinum OX=3544 GN=ELI3 PE=2 SV=1
Chr4	mRNA:Vitis04G1338	1080	880	0.81	PREDICTED: probable cinnamyl alcohol dehydrogenase 9 [Vitis vinifera]>CBI37635.3 unnamed protein product, partial [Vitis vinifera]	Probable cinnamyl alcohol dehydrogenase 9 OS=Arabidopsis thaliana OX=3702 GN=CAD9 PE=2 SV=2
Chr4	mRNA:Vitis04G1339	1041	966	0.93	Monooxygenase 3 [Vitis vinifera]	Monooxygenase 2 OS=Arabidopsis thaliana OX=3702 GN=MO2 PE=2 SV=1
Chr4	mRNA:Vitis04G1340	1266	1245	0.98	PREDICTED: uncharacterized protein LOC100257537 isoform X1 [Vitis vinifera]>CBI37634.3 unnamed protein product, partial [Vitis vinifera]	Monooxygenase 2 OS=Arabidopsis thaliana OX=3702 GN=MO2 PE=2 SV=1
Chr4	mRNA:Vitis04G1341	1080	1080	1	PREDICTED: probable cinnamyl alcohol dehydrogenase 9 [Vitis vinifera]>CBI37635.3 unnamed protein product, partial [Vitis vinifera]	Probable cinnamyl alcohol dehydrogenase 9 OS=Arabidopsis thaliana OX=3702 GN=CAD9 PE=2 SV=2
Chr4	mRNA:Vitis04G1342	1236	1132	0.92	PREDICTED: uncharacterized protein LOC100257537 isoform X1 [Vitis vinifera]>CBI37634.3 unnamed protein product, partial [Vitis vinifera]	Monooxygenase 2 OS=Arabidopsis thaliana OX=3702 GN=MO2 PE=2 SV=1
Chr4	mRNA:Vitis04G1343	1290	1290	1	monooxygenase 2-like [Vitis riparia]	Monooxygenase 2 OS=Arabidopsis thaliana OX=3702 GN=MO2 PE=2 SV=1
Chr4	mRNA:Vitis04G1345	1248	1109	0.89	PREDICTED: uncharacterized protein LOC100266095 [Vitis vinifera]>RVW24770.1 Monooxygenase 3 [Vitis vinifera]>CBI37629.3 unnamed protein product, partial [Vitis vinifera]	Monooxygenase 2 OS=Arabidopsis thaliana OX=3702 GN=MO2 PE=2 SV=1
Chr4	mRNA:Vitis04G1347	1086	575	0.53	PREDICTED: probable mediator of RNA polymerase II transcription subunit 26c isoform X1 [Vitis vinifera]	Probable mediator of RNA polymerase II transcription subunit 26c OS=Arabidopsis thaliana OX=3702 GN=MED26C PE=1 SV=1
Chr4	mRNA:Vitis04G1348	501	432	0.86	hypothetical protein CK203_033379 [Vitis vinifera]	NA
Chr4	mRNA:Vitis04G1349	2970	2008	0.68	uncharacterized protein LOC117913471 [Vitis riparia]	Regulator of G-protein signaling 22 OS=Mus musculus OX=10090 GN=Rgs22 PE=1 SV=1
Chr4	mRNA:Vitis04G1350	1287	1230	0.96	PREDICTED: WAT1-related protein At5g64700 [Vitis vinifera]>CBI37625.3 unnamed protein product, partial [Vitis vinifera]	WAT1-related protein At5g64700 OS=Arabidopsis thaliana OX=3702 GN=At5g64700 PE=2 SV=1
Chr4	mRNA:Vitis04G1351	573	573	1	PREDICTED: uncharacterized protein LOC100266100 [Vitis vinifera]>RVW24763.1 hypothetical protein CK203_080332 [Vitis vinifera]	Polyprotein P1234 OS=Eastern equine encephalitis virus (strain PE-3.0815) OX=374597 PE=3 SV=3
Chr4	mRNA:Vitis04G1352	1008	694	0.69	PREDICTED: WAT1-related protein At1g68170-like [Vitis vinifera]	WAT1-related protein At1g68170 OS=Arabidopsis thaliana OX=3702 GN=At1g68170 PE=3 SV=1
Chr4	mRNA:Vitis04G1353	1314	1059	0.81	unnamed protein product, partial [Vitis vinifera]	WAT1-related protein At1g68170 OS=Arabidopsis thaliana OX=3702 GN=At1g68170 PE=3 SV=1
Chr4	mRNA:Vitis04G1354	1314	1016	0.77	unnamed protein product, partial [Vitis vinifera]	WAT1-related protein At1g68170 OS=Arabidopsis thaliana OX=3702 GN=At1g68170 PE=3 SV=1
Chr4	mRNA:Vitis04G1356	933	857	0.92	WAT1-related protein [Vitis vinifera]	WAT1-related protein At1g68170 OS=Arabidopsis thaliana OX=3702 GN=At1g68170 PE=3 SV=1
Chr4	mRNA:Vitis04G1359	444	444	1	PREDICTED: WAT1-related protein At1g68170 [Vitis vinifera]	WAT1-related protein At1g68170 OS=Arabidopsis thaliana OX=3702 GN=At1g68170 PE=3 SV=1
Chr4	mRNA:Vitis04G1360	180	112	0.62	unnamed protein product, partial [Vitis vinifera]	NA
Chr4	mRNA:Vitis04G1361	690	516	0.75	PREDICTED: WAT1-related protein At1g68170-like [Vitis vinifera]	WAT1-related protein At1g68170 OS=Arabidopsis thaliana OX=3702 GN=At1g68170 PE=3 SV=1
Chr4	mRNA:Vitis04G1396	2034	2034	1	probable serine/threonine-protein kinase WNK6 [Vitis riparia]	Probable serine/threonine-protein kinase WNK6 OS=Arabidopsis thaliana OX=3702 GN=WNK6 PE=2 SV=1
Chr4	mRNA:Vitis04G1397	3810	3459	0.91	unnamed protein product, partial [Vitis vinifera]	Protein TONSOKU OS=Arabidopsis thaliana OX=3702 GN=TSK PE=1 SV=2
Chr4	mRNA:Vitis04G1398	231	231	1	PREDICTED: protein IDA-LIKE 4 [Vitis vinifera]>RVW32719.1 Protein IDA-like 4 [Vitis vinifera]>RVW85355.1 Protein IDA-like 4 [Vitis vinifera]	Protein IDA-LIKE 4 OS=Arabidopsis thaliana OX=3702 GN=IDL4 PE=2 SV=1
Chr4	mRNA:Vitis04G1399	1239	1239	1	U-box domain-containing protein 27 [Vitis riparia]	U-box domain-containing protein 27 OS=Arabidopsis thaliana OX=3702 GN=PUB27 PE=2 SV=1
Chr4	mRNA:Vitis04G1400	2052	1655	0.81	PREDICTED: WD repeat-containing protein YMR102C [Vitis vinifera]>XP_010649406.1 PREDICTED: WD repeat-containing protein YMR102C [Vitis vinifera]	WD repeat-containing protein 44 OS=Homo sapiens OX=9606 GN=WDR44 PE=1 SV=1
Chr4	mRNA:Vitis04G1401	1131	1131	1	PREDICTED: uncharacterized protein LOC104879183 [Vitis vinifera]	Porphobilinogen deaminase OS=Campylobacter concisus (strain 13826) OX=360104 GN=hemC PE=3 SV=1
Chr4	mRNA:Vitis04G1402	999	735	0.74	uridylate kinase [Vitis riparia]	Uridylate kinase OS=Trichodesmium erythraeum (strain IMS101) OX=203124 GN=pyrH PE=3 SV=1
Chr4	mRNA:Vitis04G1404	1125	1125	1	PREDICTED: probable Histone-lysine N-methyltransferase ATXR5 [Vitis vinifera]>CBI37567.3 unnamed protein product, partial [Vitis vinifera]	Probable Histone-lysine N-methyltransferase ATXR5 OS=Ricinus communis OX=3988 GN=ATXR5 PE=1 SV=1
Chr4	mRNA:Vitis04G1405	159	74	0.47	unnamed protein product, partial [Vitis vinifera]	NA
Chr4	mRNA:Vitis04G1406	813	747	0.92	uncharacterized protein LOC117913068 [Vitis riparia]	4-hydroxy-3-methylbut-2-en-1-yl diphosphate synthase (flavodoxin) OS=Wigglesworthia glossinidia brevipalpis OX=36870 GN=ispG PE=3 SV=1
Chr4	mRNA:Vitis04G1407	483	483	1	PREDICTED: uncharacterized protein LOC100252405 [Vitis vinifera]>XP_034682518.1 50S ribosomal protein L17-like [Vitis riparia]>CBI37564.3 unnamed protein product, partial [Vitis vinifera]	50S ribosomal protein L17 OS=Magnetococcus marinus (strain ATCC BAA-1437 / JCM 17883 / MC-1) OX=156889 GN=rplQ PE=3 SV=1
Chr4	mRNA:Vitis04G1408	1923	1223	0.64	UDP-glucuronate:xylan alpha-glucuronosyltransferase 1 isoform X1 [Vitis riparia]	UDP-glucuronate:xylan alpha-glucuronosyltransferase 1 OS=Arabidopsis thaliana OX=3702 GN=GUX1 PE=2 SV=1
Chr4	mRNA:Vitis04G1409	1662	1533	0.92	PREDICTED: probable pectinesterase/pectinesterase inhibitor 51 [Vitis vinifera]>RVW32744.1 putative pectinesterase/pectinesterase inhibitor 51 [Vitis vinifera]	Probable pectinesterase/pectinesterase inhibitor 51 OS=Arabidopsis thaliana OX=3702 GN=PME51 PE=2 SV=1
Chr4	mRNA:Vitis04G1410	1038	1037	1	PREDICTED: uncharacterized protein LOC109122474 [Vitis vinifera]	Zinc finger CCCH domain-containing protein 38 OS=Arabidopsis thaliana OX=3702 GN=At3g18640 PE=2 SV=1
Chr4	mRNA:Vitis04G1411	672	672	1	Transcription factor HEC3 [Vitis vinifera]	Transcription factor HEC3 OS=Arabidopsis thaliana OX=3702 GN=HEC3 PE=1 SV=1
Chr4	mRNA:Vitis04G1412	1251	820	0.66	PREDICTED: protein trichome berefringence-like 7 [Vitis vinifera]>XP_010649387.1 PREDICTED: protein trichome berefringence-like 7 [Vitis vinifera]>XP_019074732.1 PREDICTED: protein trichome berefringence-like 7 [Vitis vinifera]	Protein trichome berefringence-like 7 OS=Arabidopsis thaliana OX=3702 GN=TBL7 PE=3 SV=1
Chr4	mRNA:Vitis04G1414	1479	1479	1	pentatricopeptide repeat-containing protein At5g04780, mitochondrial-like [Vitis riparia]	Pentatricopeptide repeat-containing protein At3g57430, chloroplastic OS=Arabidopsis thaliana OX=3702 GN=PCMP-H81 PE=2 SV=2
Chr4	mRNA:Vitis04G1415	1350	1350	1	chromatin assembly factor 1 subunit FAS2 isoform X1 [Vitis riparia]	Chromatin assembly factor 1 subunit FAS2 OS=Arabidopsis thaliana OX=3702 GN=FAS2 PE=1 SV=1
Chr4	mRNA:Vitis04G1416	513	513	1	PREDICTED: cell wall / vacuolar inhibitor of fructosidase 2 [Vitis vinifera]>CAN65563.1 hypothetical protein VITISV_007190 [Vitis vinifera]	Cell wall / vacuolar inhibitor of fructosidase 2 OS=Arabidopsis thaliana OX=3702 GN=C/VIF2 PE=1 SV=1
Chr4	mRNA:Vitis04G1417	483	376	0.78	PREDICTED: RNA-binding protein 8A [Vitis vinifera]>CBI37552.3 unnamed protein product, partial [Vitis vinifera]	RNA-binding protein Y14 OS=Arabidopsis thaliana OX=3702 GN=Y14 PE=1 SV=1
Chr4	mRNA:Vitis04G1418	2433	2273	0.93	probable inactive ATP-dependent zinc metalloprotease FTSHI 4, chloroplastic [Vitis riparia]>XP_034683679.1 probable inactive ATP-dependent zinc metalloprotease FTSHI 4, chloroplastic [Vitis riparia]	Probable inactive ATP-dependent zinc metalloprotease FTSHI 4, chloroplastic OS=Arabidopsis thaliana OX=3702 GN=FTSHI4 PE=1 SV=1
Chr4	mRNA:Vitis04G1419	1485	885	0.6	PREDICTED: ataxin-10 [Vitis vinifera]>RVW86881.1 Ataxin-10 [Vitis vinifera]	Ataxin-10 homolog OS=Dictyostelium discoideum OX=44689 GN=atxn10 PE=3 SV=1
Chr4	mRNA:Vitis04G1420	1500	1424	0.95	O-fucosyltransferase 38 [Vitis riparia]	O-fucosyltransferase 38 OS=Arabidopsis thaliana OX=3702 GN=OFUT38 PE=2 SV=1
Chr4	mRNA:Vitis04G1421	891	891	1	PREDICTED: chitinase 2-like [Vitis vinifera]>RVW86907.1 Chitinase 2 [Vitis vinifera]	Chitinase 1 OS=Tulipa saxatilis subsp. bakeri OX=110455 PE=1 SV=1
Chr4	mRNA:Vitis04G1422	3207	2688	0.84	phosphatidylinositol 4-kinase beta 1-like isoform X2 [Vitis riparia]	Phosphatidylinositol 4-kinase beta 1 OS=Arabidopsis thaliana OX=3702 GN=PI4KB1 PE=1 SV=1
Chr4	mRNA:Vitis04G1423	1545	601	0.39	unnamed protein product, partial [Vitis vinifera]	NAC domain-containing protein 82 OS=Arabidopsis thaliana OX=3702 GN=NAC082 PE=1 SV=1
Chr4	mRNA:Vitis04G1424	453	453	1	uncharacterized protein LOC117913116 [Vitis riparia]	Filensin OS=Bos taurus OX=9913 GN=BFSP1 PE=1 SV=3
Chr4	mRNA:Vitis04G1425	1656	1437	0.87	BTB/POZ domain-containing protein At2g13690 [Vitis riparia]	BTB/POZ domain-containing protein At2g13690 OS=Arabidopsis thaliana OX=3702 GN=PRL1-IFG PE=2 SV=2
Chr4	mRNA:Vitis04G1426	138	73	0.53	disease resistance protein At4g27190-like isoform X1 [Tripterygium wilfordii]>XP_038681783.1 disease resistance protein At4g27190-like isoform X2 [Tripterygium wilfordii]>XP_038681788.1 disease resistance protein At4g27190-like isoform X1 [Tripterygium wilfordii]>XP_038681795.1 disease resistance protein At4g27190-like isoform X1 [Tripterygium wilfordii]	NA
Chr4	mRNA:Vitis04G1427	2031	1990	0.98	PREDICTED: transcriptional corepressor SEUSS isoform X1 [Vitis vinifera]>XP_010649376.1 PREDICTED: transcriptional corepressor SEUSS isoform X1 [Vitis vinifera]>XP_010649377.1 PREDICTED: transcriptional corepressor SEUSS isoform X1 [Vitis vinifera]>CBI37542.3 unnamed protein product, partial [Vitis vinifera]	Transcriptional corepressor SEUSS OS=Arabidopsis thaliana OX=3702 GN=SEU PE=1 SV=1
Chr4	mRNA:Vitis04G1428	1356	1356	1	unnamed protein product, partial [Vitis vinifera]	Transcriptional regulator MntR OS=Escherichia coli O157:H7 OX=83334 GN=mntR PE=3 SV=1
Chr4	mRNA:Vitis04G1429	5961	5453	0.91	Callose synthase 5 [Vitis vinifera]	Callose synthase 5 OS=Arabidopsis thaliana OX=3702 GN=CALS5 PE=1 SV=1
Chr4	mRNA:Vitis04G1430	1257	1198	0.95	Mitogen-activated protein kinase kinase kinase 3 [Vitis vinifera]	Mitogen-activated protein kinase kinase kinase 3 OS=Arabidopsis thaliana OX=3702 GN=MAPKKK3 PE=1 SV=1
Chr4	mRNA:Vitis04G1431	1659	1659	1	5' exonuclease Apollo isoform X1 [Vitis riparia]	5' exonuclease Apollo OS=Danio rerio OX=7955 GN=dclre1b PE=2 SV=1
Chr4	mRNA:Vitis04G1432	600	600	1	hypothetical protein VITISV_017539 [Vitis vinifera]	NAD(P)H-quinone oxidoreductase subunit O, chloroplastic OS=Arabidopsis thaliana OX=3702 GN=ndhO PE=2 SV=1
Chr4	mRNA:Vitis04G1433	960	934	0.97	ABC transporter I family member 10 [Vitis riparia]	ABC transporter I family member 10 OS=Arabidopsis thaliana OX=3702 GN=ABCI10 PE=1 SV=1
Chr4	mRNA:Vitis04G1434	1353	1213	0.9	GDP-mannose transporter GONST1 isoform X1 [Vitis riparia]	GDP-mannose transporter GONST1 OS=Arabidopsis thaliana OX=3702 GN=GONST1 PE=1 SV=2
Chr4	mRNA:Vitis04G1435	387	387	1	probable gamma-secretase subunit PEN-2 [Vitis riparia]	Probable gamma-secretase subunit PEN-2 OS=Arabidopsis thaliana OX=3702 GN=At5g09310 PE=2 SV=1
Chr4	mRNA:Vitis04G1436	1707	1407	0.82	PREDICTED: scarecrow-like protein 1 [Vitis vinifera]>XP_019075083.1 PREDICTED: scarecrow-like protein 1 [Vitis vinifera]>XP_019075084.1 PREDICTED: scarecrow-like protein 1 [Vitis vinifera]>XP_019075085.1 PREDICTED: scarecrow-like protein 1 [Vitis vinifera]>RVW86876.1 Scarecrow-like protein 1 [Vitis vinifera]	Scarecrow-like protein 1 OS=Arabidopsis thaliana OX=3702 GN=SCL1 PE=2 SV=1
Chr4	mRNA:Vitis04G1437	951	951	1	PREDICTED: transcription factor MYB44 [Vitis vinifera]	Transcription factor MYB52 OS=Arabidopsis thaliana OX=3702 GN=MYB52 PE=2 SV=1
Chr4	mRNA:Vitis04G1438	2184	1608	0.74	PREDICTED: uncharacterized protein LOC100247174 [Vitis vinifera]>XP_010649364.1 PREDICTED: uncharacterized protein LOC100247174 [Vitis vinifera]>XP_010649365.1 PREDICTED: uncharacterized protein LOC100247174 [Vitis vinifera]>CBI37532.3 unnamed protein product, partial [Vitis vinifera]	Valine--tRNA ligase OS=Treponema denticola (strain ATCC 35405 / DSM 14222 / CIP 103919 / JCM 8153 / KCTC 15104) OX=243275 GN=valS PE=3 SV=1
Chr4	mRNA:Vitis04G1439	522	522	1	photosystem I reaction center subunit N, chloroplastic [Vitis riparia]	Photosystem I reaction center subunit N, chloroplastic OS=Arabidopsis thaliana OX=3702 GN=PSAN PE=1 SV=2
Chr4	mRNA:Vitis04G1440	1605	1028	0.64	unnamed protein product, partial [Vitis vinifera]	Probable polygalacturonase OS=Vitis vinifera OX=29760 GN=GSVIVT00026920001 PE=1 SV=1
Chr4	mRNA:Vitis04G1441	999	999	1	uncharacterized protein LOC117913355 [Vitis riparia]	Phosphatidylserine synthase 1 OS=Cricetulus griseus OX=10029 GN=PTDSS1 PE=1 SV=1
Chr4	mRNA:Vitis04G1442	465	465	1	uncharacterized protein LOC102699448 [Oryza brachyantha]	Actin-related protein 2 OS=Caenorhabditis elegans OX=6239 GN=arx-2 PE=3 SV=1
Chr4	mRNA:Vitis04G1443	654	654	1	uncharacterized protein LOC117912069 [Vitis riparia]	Endothelial cell-specific chemotaxis regulator OS=Mus musculus OX=10090 GN=Ecscr PE=1 SV=2
Chr4	mRNA:Vitis04G1444	1200	1127	0.94	U-box domain-containing protein 26-like [Vitis riparia]	U-box domain-containing protein 26 OS=Arabidopsis thaliana OX=3702 GN=PUB26 PE=2 SV=1
Chr4	mRNA:Vitis04G1445	2514	2514	1	PREDICTED: cation/H(+) antiporter 15 [Vitis vinifera]	Cation/H(+) antiporter 15 OS=Arabidopsis thaliana OX=3702 GN=CHX15 PE=2 SV=1
Chr4	mRNA:Vitis04G1447	930	930	1	PREDICTED: SAL1 phosphatase isoform X5 [Vitis vinifera]	3'(2'),5'-bisphosphate nucleotidase OS=Oryza sativa OX=4530 PE=2 SV=1
Chr4	mRNA:Vitis04G1448	1461	755	0.52	2-oxoisovalerate dehydrogenase subunit alpha 2, mitochondrial [Vitis vinifera]	2-oxoisovalerate dehydrogenase subunit alpha 2, mitochondrial OS=Arabidopsis thaliana OX=3702 GN=At5g09300 PE=1 SV=1
Chr4	mRNA:Vitis04G1449	603	603	1	PREDICTED: NAC domain-containing protein 104 [Vitis vinifera]	NAC domain-containing protein 104 OS=Arabidopsis thaliana OX=3702 GN=NAC104 PE=2 SV=1
Chr4	mRNA:Vitis04G1450	1332	770	0.58	PREDICTED: histone deacetylase 14 isoform X1 [Vitis vinifera]>CBI37522.3 unnamed protein product, partial [Vitis vinifera]	Histone deacetylase 14 OS=Arabidopsis thaliana OX=3702 GN=HDA14 PE=1 SV=1
Chr4	mRNA:Vitis04G1451	1128	1114	0.99	gibberellin 20 oxidase 3-like [Vitis riparia]	Gibberellin 20 oxidase 3 OS=Arabidopsis thaliana OX=3702 GN=GA20OX3 PE=2 SV=1
Chr4	mRNA:Vitis04G1453	1353	601	0.44	Beta-D-glucosyl crocetin beta-1,6-glucosyltransferase [Vitis vinifera]	UDP-glucosyltransferase 29 OS=Panax ginseng OX=4054 GN=UGT29 PE=1 SV=1
Chr4	mRNA:Vitis04G1454	1578	1578	1	pentatricopeptide repeat-containing protein At2g13420, mitochondrial-like [Vitis riparia]>XP_034682618.1 pentatricopeptide repeat-containing protein At2g13420, mitochondrial-like [Vitis riparia]	Pentatricopeptide repeat-containing protein At2g13420, mitochondrial OS=Arabidopsis thaliana OX=3702 GN=At2g13420 PE=2 SV=1
Chr4	mRNA:Vitis04G1455	2283	2046	0.9	probable receptor-like protein kinase At3g17420 [Vitis riparia]	Receptor-like cytosolic serine/threonine-protein kinase RBK2 OS=Arabidopsis thaliana OX=3702 GN=RBK2 PE=1 SV=1
Chr4	mRNA:Vitis04G1456	2667	2398	0.9	DNA topoisomerase 3-alpha isoform X4 [Vitis riparia]	DNA topoisomerase 3-alpha OS=Arabidopsis thaliana OX=3702 GN=TOP3A PE=1 SV=1
Chr4	mRNA:Vitis04G1459	453	420	0.93	E3 ubiquitin-protein ligase RGLG3 isoform X2 [Vitis riparia]>XP_034683579.1 E3 ubiquitin-protein ligase RGLG3 isoform X2 [Vitis riparia]	E3 ubiquitin-protein ligase RGLG3 OS=Arabidopsis thaliana OX=3702 GN=RGLG3 PE=1 SV=1
Chr4	mRNA:Vitis04G1460	3162	3162	1	PREDICTED: DNA polymerase delta catalytic subunit isoform X1 [Vitis vinifera]>XP_010649347.1 PREDICTED: DNA polymerase delta catalytic subunit isoform X1 [Vitis vinifera]>CBI37512.3 unnamed protein product, partial [Vitis vinifera]	DNA polymerase delta catalytic subunit OS=Oryza sativa subsp. japonica OX=39947 GN=POLD1 PE=2 SV=1
Chr4	mRNA:Vitis04G1461	1134	1085	0.96	increased DNA methylation 1 [Vitis riparia]>XP_034683012.1 increased DNA methylation 1 [Vitis riparia]	Increased DNA methylation 1 OS=Arabidopsis thaliana OX=3702 GN=IDM1 PE=1 SV=1
Chr4	mRNA:Vitis04G1462	1134	1134	1	PREDICTED: gibberellin 20 oxidase 2 [Vitis vinifera]>XP_019074802.1 PREDICTED: gibberellin 20 oxidase 2 [Vitis vinifera]>AGQ42621.1 GA20ox2 [Vitis vinifera]>RVW29566.1 Gibberellin 20 oxidase 1 [Vitis vinifera]>CBI37510.3 unnamed protein product, partial [Vitis vinifera]	Gibberellin 20 oxidase 2 OS=Oryza sativa subsp. indica OX=39946 GN=20ox2 PE=1 SV=1
Chr4	mRNA:Vitis04G1463	696	694	1	uncharacterized protein LOC117913553 [Vitis riparia]	Protein cornichon homolog 1 OS=Arabidopsis thaliana OX=3702 GN=At3g12180 PE=2 SV=1
Chr4	mRNA:Vitis04G1464	2478	1580	0.64	probable methyltransferase PMT26 [Vitis riparia]	Probable methyltransferase PMT26 OS=Arabidopsis thaliana OX=3702 GN=At5g64030 PE=2 SV=1
Chr4	mRNA:Vitis04G1465	3018	2624	0.87	PREDICTED: protein CHROMATIN REMODELING 24 [Vitis vinifera]>CBI37508.3 unnamed protein product, partial [Vitis vinifera]	Protein CHROMATIN REMODELING 24 OS=Arabidopsis thaliana OX=3702 GN=CHR24 PE=2 SV=1
Chr4	mRNA:Vitis04G1466	2190	790	0.36	PREDICTED: uncharacterized protein LOC100243047 isoform X1 [Vitis vinifera]	tRNA uridine 5-carboxymethylaminomethyl modification enzyme MnmG OS=Synechocystis sp. (strain PCC 6803 / Kazusa) OX=1111708 GN=mnmG PE=3 SV=1
Chr4	mRNA:Vitis04G1467	1665	662	0.4	PREDICTED: RNA polymerase I-specific transcription initiation factor rrn3 [Vitis vinifera]	Putative FBD-associated F-box protein At1g05080 OS=Arabidopsis thaliana OX=3702 GN=At1g05080 PE=4 SV=2
Chr4	mRNA:Vitis04G1468	1998	1653	0.83	PREDICTED: MORC family CW-type zinc finger protein 2B [Vitis vinifera]	MORC family CW-type zinc finger protein 4 OS=Mus musculus OX=10090 GN=Morc4 PE=2 SV=2
Chr4	mRNA:Vitis04G1469	3162	2476	0.78	trafficking protein particle complex subunit 11 [Vitis riparia]	ATP synthase subunit delta OS=Exiguobacterium sp. (strain ATCC BAA-1283 / AT1b) OX=360911 GN=atpH PE=3 SV=1
Chr4	mRNA:Vitis04G1470	1134	1134	1	PREDICTED: F-box protein At5g49610 [Vitis vinifera]>XP_010649341.1 PREDICTED: F-box protein At5g49610 [Vitis vinifera]>CBI37503.3 unnamed protein product, partial [Vitis vinifera]	F-box protein At5g49610 OS=Arabidopsis thaliana OX=3702 GN=At5g49610 PE=1 SV=1
Chr4	mRNA:Vitis04G1472	1131	431	0.38	PREDICTED: thioredoxin reductase NTRB [Vitis vinifera]	Thioredoxin reductase 2 OS=Arabidopsis thaliana OX=3702 GN=NTR2 PE=2 SV=2
Chr4	mRNA:Vitis04G1473	378	378	1	PREDICTED: uncharacterized protein LOC100854263 [Vitis vinifera]>RVW29495.1 hypothetical protein CK203_077415 [Vitis vinifera]	Nesprin-1 OS=Mus musculus OX=10090 GN=Syne1 PE=1 SV=2
Chr4	mRNA:Vitis04G1474	1266	1266	1	PREDICTED: serine/threonine-protein phosphatase 7 isoform X1 [Vitis vinifera]	Serine/threonine-protein phosphatase 7 OS=Arabidopsis thaliana OX=3702 GN=PP7 PE=1 SV=1
Chr4	mRNA:Vitis04G1475	3579	3284	0.92	hypothetical protein VITISV_019843 [Vitis vinifera]	Elongation factor-like GTPase 1 OS=Homo sapiens OX=9606 GN=EFL1 PE=1 SV=2
Chr4	mRNA:Vitis04G1476	216	86	0.4	unnamed protein product, partial [Vitis vinifera]	NA
Chr4	mRNA:Vitis04G1478	231	231	1	unnamed protein product, partial [Vitis vinifera]	NA
Chr4	mRNA:Vitis04G1479	1683	894	0.53	AT-rich interactive domain-containing protein 5-like [Vitis riparia]>XP_034683427.1 AT-rich interactive domain-containing protein 5-like [Vitis riparia]>XP_034683428.1 AT-rich interactive domain-containing protein 5-like [Vitis riparia]>XP_034683430.1 AT-rich interactive domain-containing protein 5-like [Vitis riparia]>XP_034683431.1 AT-rich interactive domain-containing protein 5-like [Vitis rip…	AT-rich interactive domain-containing protein 3 OS=Arabidopsis thaliana OX=3702 GN=ARID3 PE=1 SV=1
Chr4	mRNA:Vitis04G1480	1257	988	0.79	protein PIN-LIKES 3-like isoform X2 [Vitis riparia]>XP_034683877.1 protein PIN-LIKES 3-like isoform X2 [Vitis riparia]	Protein PIN-LIKES 1 OS=Arabidopsis thaliana OX=3702 GN=PILS1 PE=2 SV=1
Chr4	mRNA:Vitis04G1481	1017	937	0.92	PREDICTED: protein PIN-LIKES 3 isoform X3 [Vitis vinifera]>XP_010649329.1 PREDICTED: protein PIN-LIKES 3 isoform X3 [Vitis vinifera]>CBI37492.3 unnamed protein product, partial [Vitis vinifera]	Protein PIN-LIKES 1 OS=Arabidopsis thaliana OX=3702 GN=PILS1 PE=2 SV=1
Chr4	mRNA:Vitis04G1482	612	158	0.26	PREDICTED: protein PIN-LIKES 1 isoform X1 [Vitis vinifera]>XP_019075097.1 PREDICTED: protein PIN-LIKES 1 isoform X1 [Vitis vinifera]	Protein PIN-LIKES 1 OS=Arabidopsis thaliana OX=3702 GN=PILS1 PE=2 SV=1
Chr4	mRNA:Vitis04G1483	348	228	0.66	unnamed protein product, partial [Vitis vinifera]	NA
Chr4	mRNA:Vitis04G1484	1221	798	0.65	protein PIN-LIKES 3-like [Vitis riparia]	Protein PIN-LIKES 3 OS=Arabidopsis thaliana OX=3702 GN=PILS3 PE=2 SV=1
Chr4	mRNA:Vitis04G1485	552	552	1	Protein PIN-likeS 1 [Vitis vinifera]	Protein PIN-LIKES 1 OS=Arabidopsis thaliana OX=3702 GN=PILS1 PE=2 SV=1
Chr4	mRNA:Vitis04G1486	252	252	1	unnamed protein product, partial [Vitis vinifera]	Protein FAR1-RELATED SEQUENCE 5 OS=Arabidopsis thaliana OX=3702 GN=FRS5 PE=1 SV=1
Chr4	mRNA:Vitis04G1487	1014	980	0.97	diacylglycerol O-acyltransferase 2D-like [Vitis riparia]	Diacylglycerol O-acyltransferase 2D OS=Glycine max OX=3847 GN=DGAT2D PE=1 SV=1
Chr4	mRNA:Vitis04G1488	318	249	0.78	diacylglycerol O-acyltransferase 2D-like [Vitis riparia]	Diacylglycerol O-acyltransferase 2D OS=Glycine max OX=3847 GN=DGAT2D PE=1 SV=1
Chr4	mRNA:Vitis04G1489	279	279	1	Diacylglycerol O-acyltransferase 2D [Vitis vinifera]	Diacylglycerol O-acyltransferase 2 OS=Ricinus communis OX=3988 GN=DGAT2 PE=1 SV=1
Chr4	mRNA:Vitis04G1490	903	903	1	Vacuolar iron transporter-like 2 [Vitis vinifera]	Vacuolar iron transporter homolog 1 OS=Arabidopsis thaliana OX=3702 GN=VTL1 PE=2 SV=1
Chr4	mRNA:Vitis04G1491	930	815	0.88	subtilisin-like protease SBT1.6 isoform X2 [Vitis riparia]	Subtilisin-like protease SBT3.9 OS=Arabidopsis thaliana OX=3702 GN=SBT3.9 PE=3 SV=1
Chr4	mRNA:Vitis04G1492	249	249	1	hypothetical protein TanjilG_12524 [Lupinus angustifolius]	Adenylosuccinate synthetase OS=Desulfatibacillum aliphaticivorans OX=218208 GN=purA PE=3 SV=1
Chr4	mRNA:Vitis04G1493	2058	2058	1	PREDICTED: probable L-type lectin-domain containing receptor kinase S.5 [Vitis vinifera]	Probable L-type lectin-domain containing receptor kinase S.5 OS=Arabidopsis thaliana OX=3702 GN=LECRKS5 PE=2 SV=1
Chr4	mRNA:Vitis04G1495	897	897	1	PREDICTED: 2-oxoglutarate-dependent dioxygenase DAO [Vitis vinifera]>RVW29546.1 2-oxoglutarate-dependent dioxygenase DAO [Vitis vinifera]	2-oxoglutarate-dependent dioxygenase DAO OS=Oryza sativa subsp. indica OX=39946 GN=DAO PE=3 SV=1
Chr4	mRNA:Vitis04G1496	3279	3064	0.93	PREDICTED: kinesin-like calmodulin-binding protein homolog [Vitis vinifera]>CBI37480.3 unnamed protein product, partial [Vitis vinifera]	Kinesin-like protein KIN-14E OS=Arabidopsis thaliana OX=3702 GN=KIN14E PE=1 SV=1
Chr15	mRNA:Vitis15G0011	501	131	0.26	PREDICTED: protein PHLOEM PROTEIN 2-LIKE A1 isoform X1 [Vitis vinifera]>RVW77208.1 Protein phloem 2-like A1 [Vitis vinifera]	Uncharacterized protein PHLOEM PROTEIN 2-LIKE A4 OS=Arabidopsis thaliana OX=3702 GN=PP2A4 PE=4 SV=1
Chr15	mRNA:Vitis15G0044	1779	891	0.5	hypothetical protein VITISV_016119 [Vitis vinifera]	Probable methylenetetrahydrofolate reductase OS=Oryza sativa subsp. japonica OX=39947 GN=Os03g0815200 PE=2 SV=1
Chr15	mRNA:Vitis15G0058	150	49	0.33	hypothetical protein T459_27562 [Capsicum annuum]	Photosystem I P700 chlorophyll a apoprotein A1 (Fragment) OS=Drimys winteri OX=3419 GN=psaA PE=3 SV=1
Chr15	mRNA:Vitis15G0227	879	879	1	PREDICTED: protein SULFUR DEFICIENCY-INDUCED 2 isoform X1 [Vitis vinifera]>RVW68541.1 Protein sulfur deficiency-induced 2 [Vitis vinifera]>CBI38220.3 unnamed protein product, partial [Vitis vinifera]	Protein SULFUR DEFICIENCY-INDUCED 2 OS=Arabidopsis thaliana OX=3702 GN=At1g04770 PE=2 SV=1
Chr15	mRNA:Vitis15G0256	246	246	1	hypothetical protein I3842_15G144100 [Carya illinoinensis]	Lanosterol synthase OS=Arabidopsis thaliana OX=3702 GN=LAS1 PE=2 SV=1
Chr15	mRNA:Vitis15G0444	663	182	0.27	unnamed protein product, partial [Vitis vinifera]	NA
Chr15	mRNA:Vitis15G0468	342	253	0.74	hypothetical protein VITISV_018483 [Vitis vinifera]	WD repeat-containing protein PCN OS=Arabidopsis thaliana OX=3702 GN=PCN PE=2 SV=1
Chr15	mRNA:Vitis15G0522	621	621	1	hypothetical protein VITISV_044183 [Vitis vinifera]	ATP synthase subunit delta', mitochondrial OS=Ipomoea batatas OX=4120 PE=1 SV=1
Chr15	mRNA:Vitis15G0523	1869	1869	1	PREDICTED: pentatricopeptide repeat-containing protein At5g39710 [Vitis vinifera]	Pentatricopeptide repeat-containing protein At1g77405 OS=Arabidopsis thaliana OX=3702 GN=At1g77405 PE=2 SV=1
Chr15	mRNA:Vitis15G0524	306	146	0.48	FCS-Like Zinc finger 3-like [Vitis riparia]>XP_034708690.1 FCS-Like Zinc finger 3 [Vitis riparia]	FCS-Like Zinc finger 3 OS=Arabidopsis thaliana OX=3702 GN=FLZ3 PE=1 SV=1
Chr15	mRNA:Vitis15G0568	1257	957	0.76	Phospholipase A(1) DAD1, chloroplastic [Vitis vinifera]	Phospholipase A(1) DAD1, chloroplastic OS=Arabidopsis thaliana OX=3702 GN=DAD1 PE=1 SV=1
Chr15	mRNA:Vitis15G0569	1920	1786	0.93	PREDICTED: protein VASCULAR ASSOCIATED DEATH 1, chloroplastic isoform X1 [Vitis vinifera]>CBI16667.3 unnamed protein product, partial [Vitis vinifera]	Protein VASCULAR ASSOCIATED DEATH 1, chloroplastic OS=Arabidopsis thaliana OX=3702 GN=VAD1 PE=1 SV=1
Chr15	mRNA:Vitis15G0570	942	942	1	PREDICTED: serine/threonine-protein kinase D6PK [Vitis vinifera]>XP_010661400.1 PREDICTED: serine/threonine-protein kinase D6PK [Vitis vinifera]>XP_010661401.1 PREDICTED: serine/threonine-protein kinase D6PK [Vitis vinifera]>CAN79227.1 hypothetical protein VITISV_011040 [Vitis vinifera]	Probable serine/threonine-protein kinase KIN1 homolog OS=Encephalitozoon cuniculi (strain GB-M1) OX=284813 GN=KIN1 PE=3 SV=1
Chr15	mRNA:Vitis15G0588	408	136	0.33	PREDICTED: actin-related protein 2/3 complex subunit 5A [Vitis vinifera]>XP_034708539.1 actin-related protein 2/3 complex subunit 5A [Vitis riparia]>XP_034708540.1 actin-related protein 2/3 complex subunit 5A [Vitis riparia]>XP_034708541.1 actin-related protein 2/3 complex subunit 5A [Vitis riparia]>CAN73657.1 hypothetical protein VITISV_036091 [Vitis vinifera]>CBI16642.3 unnamed protein product,…	Actin-related protein 2/3 complex subunit 5A OS=Arabidopsis thaliana OX=3702 GN=ARPC5A PE=1 SV=2
Chr15	mRNA:Vitis15G0589	858	721	0.84	PREDICTED: homeobox-leucine zipper protein HAT4 [Vitis vinifera]>RVW32292.1 Homeobox-leucine zipper protein HAT3 [Vitis vinifera]>RVW84502.1 Homeobox-leucine zipper protein HAT3 [Vitis vinifera]	Homeobox-leucine zipper protein HAT4 OS=Arabidopsis thaliana OX=3702 GN=HAT4 PE=1 SV=1
Chr15	mRNA:Vitis15G0731	2688	1603	0.6	kinesin-like protein KIN-UB [Vitis riparia]	Kinesin-like protein KIN-UB OS=Arabidopsis thaliana OX=3702 GN=KINUB PE=1 SV=2
Chr15	mRNA:Vitis15G0732	903	903	1	PREDICTED: AT-hook motif nuclear-localized protein 22 [Vitis vinifera]>XP_034708730.1 AT-hook motif nuclear-localized protein 22 [Vitis riparia]>RVW41108.1 AT-hook motif nuclear-localized protein 22 [Vitis vinifera]>RVX01021.1 AT-hook motif nuclear-localized protein 22 [Vitis vinifera]>CAN81187.1 hypothetical protein VITISV_029906 [Vitis vinifera]>CBI38865.3 unnamed protein product, partial [Viti…	AT-hook motif nuclear-localized protein 22 OS=Arabidopsis thaliana OX=3702 GN=AHL22 PE=1 SV=1
Chr15	mRNA:Vitis15G0733	615	615	1	PREDICTED: probable calcium-binding protein CML23 [Vitis vinifera]>RVX01022.1 putative calcium-binding protein CML10 [Vitis vinifera]	Probable calcium-binding protein CML25 OS=Arabidopsis thaliana OX=3702 GN=CML25 PE=2 SV=1
Chr15	mRNA:Vitis15G0734	5181	4987	0.96	PREDICTED: brefeldin A-inhibited guanine nucleotide-exchange protein 2 [Vitis vinifera]	Brefeldin A-inhibited guanine nucleotide-exchange protein 2 OS=Arabidopsis thaliana OX=3702 GN=BIG2 PE=2 SV=1
Chr15	mRNA:Vitis15G0735	1254	1254	1	pentatricopeptide repeat-containing protein At1g01970 [Vitis riparia]	Pentatricopeptide repeat-containing protein At1g01970 OS=Arabidopsis thaliana OX=3702 GN=At1g01970 PE=2 SV=1
Chr15	mRNA:Vitis15G0736	624	593	0.95	LOB domain-containing protein 18 [Vitis riparia]	LOB domain-containing protein 18 OS=Arabidopsis thaliana OX=3702 GN=LBD18 PE=1 SV=2
Chr15	mRNA:Vitis15G0737	585	585	1	LOB domain-containing protein 19 [Vitis riparia]>RVX01044.1 LOB domain-containing protein 31 [Vitis vinifera]	LOB domain-containing protein 19 OS=Arabidopsis thaliana OX=3702 GN=LBD19 PE=2 SV=1
Chr15	mRNA:Vitis15G0738	1896	1640	0.86	PREDICTED: uncharacterized protein LOC100254100 [Vitis vinifera]>XP_010661646.1 PREDICTED: uncharacterized protein LOC100254100 [Vitis vinifera]>XP_010661647.1 PREDICTED: uncharacterized protein LOC100254100 [Vitis vinifera]>XP_034709026.1 uncharacterized protein LOC117932094 [Vitis riparia]	NA
Chr15	mRNA:Vitis15G0739	2145	887	0.41	65-kDa microtubule-associated protein 3 [Vitis vinifera]	65-kDa microtubule-associated protein 3 OS=Arabidopsis thaliana OX=3702 GN=MAP65-3 PE=1 SV=1
Chr15	mRNA:Vitis15G0740	1005	542	0.54	AT-hook motif nuclear-localized protein 1-like [Vitis riparia]	AT-hook motif nuclear-localized protein 1 OS=Arabidopsis thaliana OX=3702 GN=AHL1 PE=1 SV=1
Chr15	mRNA:Vitis15G0741	504	504	1	unnamed protein product [Prunus armeniaca]	Prefoldin subunit 4 OS=Saccharomyces cerevisiae (strain ATCC 204508 / S288c) OX=559292 GN=GIM3 PE=1 SV=1
Chr15	mRNA:Vitis15G0742	405	333	0.82	PREDICTED: protein cornichon homolog 4 [Vitis vinifera]>XP_034709837.1 protein cornichon homolog 4-like [Vitis riparia]>CBI38856.3 unnamed protein product, partial [Vitis vinifera]	Protein cornichon homolog 4 OS=Arabidopsis thaliana OX=3702 GN=At1g12390 PE=1 SV=1
Chr15	mRNA:Vitis15G0745	2031	1797	0.88	ATP-dependent DNA helicase 2 subunit KU80-like isoform X2 [Vitis riparia]	ATP-dependent DNA helicase 2 subunit KU80 OS=Arabidopsis thaliana OX=3702 GN=KU80 PE=1 SV=1
Chr15	mRNA:Vitis15G0746	1872	1872	1	PREDICTED: ATP-dependent DNA helicase 2 subunit KU80 isoform X4 [Vitis vinifera]	ATP-dependent DNA helicase 2 subunit KU80 OS=Arabidopsis thaliana OX=3702 GN=KU80 PE=1 SV=1
Chr15	mRNA:Vitis15G0747	327	327	1	glutathione S-transferase zeta class-like [Vitis riparia]	Glutathione S-transferase zeta class OS=Euphorbia esula OX=3993 PE=2 SV=1
Chr15	mRNA:Vitis15G0748	1203	1128	0.94	transducin beta-like protein 2 [Vitis riparia]>XP_034709659.1 transducin beta-like protein 2 [Vitis riparia]	Transducin beta-like protein 2 OS=Homo sapiens OX=9606 GN=TBL2 PE=1 SV=1
Chr16	mRNA:Vitis16G0040	636	265	0.42	PREDICTED: uncharacterized oxidoreductase At4g09670 [Vitis vinifera]>CAN80430.1 hypothetical protein VITISV_013812 [Vitis vinifera]	Uncharacterized oxidoreductase At4g09670 OS=Arabidopsis thaliana OX=3702 GN=At4g09670 PE=1 SV=1
Chr16	mRNA:Vitis16G0295	651	651	1	Oleosin 18.5 kDa [Vitis vinifera]	Oleosin L OS=Sesamum indicum OX=4182 PE=1 SV=1
Chr16	mRNA:Vitis16G0318	195	195	1	Down syndrome critical region protein 3 [Vitis vinifera]	Vacuolar protein sorting-associated protein 26C OS=Homo sapiens OX=9606 GN=VPS26C PE=1 SV=1
Chr16	mRNA:Vitis16G0402	246	246	1	PREDICTED: cycloartenol synthase-like isoform X1 [Fragaria vesca subsp. vesca]	Lanosterol synthase OS=Arabidopsis thaliana OX=3702 GN=LAS1 PE=2 SV=1
Chr16	mRNA:Vitis16G0496	171	83	0.49	hypothetical protein POPTR_013G142700 [Populus trichocarpa]	ATP synthase subunit c, chloroplastic OS=Cyanidioschyzon merolae (strain 10D) OX=280699 GN=atpH PE=3 SV=1
Chr16	mRNA:Vitis16G0498	1695	1042	0.61	putative nitric oxide synthase [Vitis riparia]	NO-associated protein 1, chloroplastic/mitochondrial OS=Arabidopsis thaliana OX=3702 GN=NOA1 PE=1 SV=1
Chr16	mRNA:Vitis16G0584	2265	2054	0.91	G-type lectin S-receptor-like serine/threonine-protein kinase CES101 [Vitis riparia]	G-type lectin S-receptor-like serine/threonine-protein kinase At1g67520 OS=Arabidopsis thaliana OX=3702 GN=At1g67520 PE=2 SV=3
Chr16	mRNA:Vitis16G0585	690	631	0.91	G-type lectin S-receptor-like serine/threonine-protein kinase CES101 [Vitis vinifera]	G-type lectin S-receptor-like serine/threonine-protein kinase CES101 OS=Arabidopsis thaliana OX=3702 GN=CES101 PE=2 SV=2
Chr16	mRNA:Vitis16G0586	459	396	0.86	hypothetical protein PanWU01x14_339960 [Parasponia andersonii]	P2X purinoceptor 2 OS=Homo sapiens OX=9606 GN=P2RX2 PE=1 SV=1
Chr16	mRNA:Vitis16G0587	180	180	1	unnamed protein product, partial [Vitis vinifera]	NA
Chr16	mRNA:Vitis16G0877	564	513	0.91	putative polygalacturonase [Vitis vinifera]	Probable polygalacturonase OS=Vitis vinifera OX=29760 GN=GSVIVT00026920001 PE=1 SV=1
Chr16	mRNA:Vitis16G0878	1110	1110	1	unnamed protein product, partial [Vitis vinifera]	Probable serine/threonine-protein kinase At1g01540 OS=Arabidopsis thaliana OX=3702 GN=At1g01540 PE=1 SV=2
Chr16	mRNA:Vitis16G0879	483	483	1	PREDICTED: glutaminyl-peptide cyclotransferase [Vitis vinifera]>CBI22653.3 unnamed protein product, partial [Vitis vinifera]	Glutaminyl-peptide cyclotransferase OS=Arabidopsis thaliana OX=3702 GN=QCT PE=1 SV=1
Chr16	mRNA:Vitis16G0960	1110	982	0.88	PREDICTED: spermine synthase [Vitis vinifera]>XP_010662567.1 PREDICTED: spermine synthase [Vitis vinifera]>XP_019081822.1 PREDICTED: spermine synthase [Vitis vinifera]	Spermine synthase OS=Arabidopsis thaliana OX=3702 GN=SPMS PE=1 SV=1
Chr16	mRNA:Vitis16G0961	1332	1165	0.87	putative protein phosphatase 2C 8 [Vitis vinifera]	Probable protein phosphatase 2C 8 OS=Oryza sativa subsp. japonica OX=39947 GN=Os01g0656200 PE=2 SV=1
Chr16	mRNA:Vitis16G1016	1338	419	0.31	hypothetical protein VITISV_013673 [Vitis vinifera]	Polypyrimidine tract-binding protein homolog 2 OS=Arabidopsis thaliana OX=3702 GN=At5g53180 PE=1 SV=1
Chr16	mRNA:Vitis16G1017	882	882	1	unnamed protein product, partial [Vitis vinifera]	NA
Chr16	mRNA:Vitis16G1018	2301	2243	0.97	PREDICTED: plastidial pyruvate kinase 4, chloroplastic [Vitis vinifera]>XP_010662568.1 PREDICTED: plastidial pyruvate kinase 4, chloroplastic [Vitis vinifera]	Plastidial pyruvate kinase 4, chloroplastic OS=Arabidopsis thaliana OX=3702 GN=PKP4 PE=2 SV=1
Chr16	mRNA:Vitis16G1019	1110	1110	1	PREDICTED: spermine synthase [Vitis vinifera]>XP_010662567.1 PREDICTED: spermine synthase [Vitis vinifera]>XP_019081822.1 PREDICTED: spermine synthase [Vitis vinifera]	Spermine synthase OS=Arabidopsis thaliana OX=3702 GN=SPMS PE=1 SV=1
Chr16	mRNA:Vitis16G1020	1323	1314	0.99	putative protein phosphatase 2C 8 [Vitis vinifera]	Probable protein phosphatase 2C 8 OS=Oryza sativa subsp. japonica OX=39947 GN=Os01g0656200 PE=2 SV=1
Chr16	mRNA:Vitis16G1021	180	52	0.29	hypothetical protein BRARA_H02560 [Brassica rapa]	NA
Chr1	mRNA:Vitis01G0003	1281	1131	0.88	ACT domain-containing protein ACR4 isoform X1 [Vitis riparia]	ACT domain-containing protein ACR4 OS=Arabidopsis thaliana OX=3702 GN=ACR4 PE=2 SV=1
Chr1	mRNA:Vitis01G0004	462	232	0.5	unnamed protein product, partial [Vitis vinifera]	NA
Chr1	mRNA:Vitis01G0005	1956	1684	0.86	PREDICTED: uncharacterized protein LOC100257674 isoform X1 [Vitis vinifera]>XP_010650058.1 PREDICTED: uncharacterized protein LOC100257674 isoform X1 [Vitis vinifera]	Chaperone protein DnaJ OS=Fusobacterium nucleatum subsp. nucleatum (strain ATCC 25586 / DSM 15643 / BCRC 10681 / CIP 101130 / JCM 8532 / KCTC 2640 / LMG 13131 / VPI 4355) OX=190304 GN=dnaJ PE=3 SV=1
Chr1	mRNA:Vitis01G0006	2973	2708	0.91	nucleolar protein 14 isoform X1 [Vitis riparia]	Nucleolar protein 14 OS=Mus musculus OX=10090 GN=Nop14 PE=1 SV=2
Chr1	mRNA:Vitis01G0007	780	780	1	PREDICTED: uncharacterized protein LOC100254361 [Vitis vinifera]>RVX02792.1 hypothetical protein CK203_016572 [Vitis vinifera]	NA
Chr1	mRNA:Vitis01G0008	486	486	1	PREDICTED: uncharacterized protein LOC100855079 [Vitis vinifera]>RVW42092.1 hypothetical protein CK203_116171 [Vitis vinifera]>RVX02790.1 hypothetical protein CK203_016571 [Vitis vinifera]	NA
Chr1	mRNA:Vitis01G0009	726	541	0.75	agamous-like MADS-box protein AP1 [Vitis riparia]>Q6E6S7.1 RecName: Full=Agamous-like MADS-box protein AP1; AltName: Full=APETALA1-like protein; Short=AP1-like protein; Short=VvAP1; Short=VviAP1 [Vitis vinifera]>AAT07447.1 AP1-like protein [Vitis vinifera]>CAN71708.1 hypothetical protein VITISV_013455 [Vitis vinifera]>CBI27320.3 unnamed protein product, partial [Vitis vinifera]	Agamous-like MADS-box protein AP1 OS=Vitis vinifera OX=29760 GN=AP1 PE=2 SV=1
Chr1	mRNA:Vitis01G0766	975	869	0.89	PREDICTED: uncharacterized protein LOC100260333 [Vitis vinifera]	Glutamate--tRNA ligase OS=Carboxydothermus hydrogenoformans (strain ATCC BAA-161 / DSM 6008 / Z-2901) OX=246194 GN=gltX PE=3 SV=1
Chr1	mRNA:Vitis01G0767	1749	1749	1	PREDICTED: pre-mRNA-processing factor 17 isoform X1 [Vitis vinifera]	Pre-mRNA-processing factor 17 OS=Mus musculus OX=10090 GN=Cdc40 PE=2 SV=1
Chr1	mRNA:Vitis01G0768	1353	744	0.55	dual-specificity RNA methyltransferase RlmN [Vitis riparia]	Dual-specificity RNA methyltransferase RlmN OS=Syntrophobacter fumaroxidans (strain DSM 10017 / MPOB) OX=335543 GN=rlmN PE=3 SV=1
Chr1	mRNA:Vitis01G0769	1524	843	0.55	PREDICTED: deoxynucleoside triphosphate triphosphohydrolase SAMHD1 homolog isoform X3 [Vitis vinifera]	Deoxynucleoside triphosphate triphosphohydrolase SAMHD1 homolog OS=Dictyostelium discoideum OX=44689 GN=DDB_G0272484 PE=3 SV=1
Chr1	mRNA:Vitis01G0770	1386	1386	1	PREDICTED: ubiquitin-like-specific protease 1D isoform X2 [Vitis vinifera]	Ubiquitin-like-specific protease 1D OS=Arabidopsis thaliana OX=3702 GN=ULP1D PE=1 SV=1
Chr1	mRNA:Vitis01G0771	3117	2963	0.95	PREDICTED: RNA-binding protein 25 isoform X1 [Vitis vinifera]>XP_019075888.1 PREDICTED: RNA-binding protein 25 isoform X1 [Vitis vinifera]	RNA-binding protein 25 OS=Mus musculus OX=10090 GN=Rbm25 PE=1 SV=2
Chr1	mRNA:Vitis01G0772	4101	3510	0.86	methyl-CpG-binding domain-containing protein 9-like isoform X1 [Vitis riparia]	Methyl-CpG-binding domain-containing protein 9 OS=Arabidopsis thaliana OX=3702 GN=MBD9 PE=2 SV=1
Chr1	mRNA:Vitis01G0773	126	126	1	unnamed protein product, partial [Vitis vinifera]	NA
Chr1	mRNA:Vitis01G0774	1386	1386	1	Equilibrative nucleotide transporter 1 [Vitis vinifera]>RVX10494.1 Equilibrative nucleotide transporter 1 [Vitis vinifera]	Equilibrative nucleotide transporter 1 OS=Arabidopsis thaliana OX=3702 GN=ENT1 PE=1 SV=1
Chr1	mRNA:Vitis01G0775	1722	1722	1	PREDICTED: proline-rich receptor-like protein kinase PERK3 [Vitis vinifera]	Probable receptor-like protein kinase At5g18500 OS=Arabidopsis thaliana OX=3702 GN=At5g18500 PE=2 SV=1
Chr1	mRNA:Vitis01G0776	2052	2052	1	PREDICTED: U-box domain-containing protein 19 [Vitis vinifera]>RVX10587.1 U-box domain-containing protein 19 [Vitis vinifera]>CBI32136.3 unnamed protein product, partial [Vitis vinifera]	U-box domain-containing protein 19 OS=Arabidopsis thaliana OX=3702 GN=PUB19 PE=2 SV=1
Chr1	mRNA:Vitis01G0777	942	942	1	PREDICTED: probable xyloglucan endotransglucosylase/hydrolase protein 33 [Vitis vinifera]>CBI32135.3 unnamed protein product, partial [Vitis vinifera]	Probable xyloglucan endotransglucosylase/hydrolase protein 33 OS=Arabidopsis thaliana OX=3702 GN=XTH33 PE=1 SV=2
Chr1	mRNA:Vitis01G0781	1476	720	0.49	PREDICTED: U4/U6 small nuclear ribonucleoprotein Prp31 homolog [Vitis vinifera]>XP_034691985.1 U4/U6 small nuclear ribonucleoprotein Prp31 homolog [Vitis riparia]	U4/U6 small nuclear ribonucleoprotein Prp31 homolog OS=Arabidopsis thaliana OX=3702 GN=PRP31 PE=1 SV=1
Chr1	mRNA:Vitis01G0782	942	708	0.75	spermidine synthase 2 [Vitis riparia]	Spermidine synthase 2 OS=Hyoscyamus niger OX=4079 PE=2 SV=1
Chr1	mRNA:Vitis01G0783	1158	1158	1	hypothetical protein CK203_070118 [Vitis vinifera]	Probable G-protein coupled receptor npr-8 OS=Caenorhabditis elegans OX=6239 GN=npr-8 PE=3 SV=1
Chr1	mRNA:Vitis01G0784	696	696	1	hypothetical protein VITISV_009110 [Vitis vinifera]	Adenylate cyclase type 9 OS=Xenopus laevis OX=8355 GN=adcy9 PE=1 SV=2
Chr1	mRNA:Vitis01G0785	345	256	0.74	hypothetical protein GOBAR_DD13835 [Gossypium barbadense]	Serine/arginine-rich splicing factor RSZ22A OS=Arabidopsis thaliana OX=3702 GN=RSZ22A PE=1 SV=1
Chr1	mRNA:Vitis01G0786	2403	2081	0.87	hypothetical protein VITISV_038659 [Vitis vinifera]	Potassium transporter 23 OS=Oryza sativa subsp. japonica OX=39947 GN=HAK23 PE=2 SV=1
Chr1	mRNA:Vitis01G0787	2085	1251	0.6	PREDICTED: potassium transporter 6 [Vitis vinifera]>XP_010653294.1 PREDICTED: potassium transporter 6 [Vitis vinifera]	Potassium transporter 6 OS=Arabidopsis thaliana OX=3702 GN=POT6 PE=2 SV=1
Chr1	mRNA:Vitis01G0789	621	621	1	hypothetical protein CK203_016970 [Vitis vinifera]	NA
Chr1	mRNA:Vitis01G0790	198	198	1	unnamed protein product, partial [Vitis vinifera]	NA
Chr1	mRNA:Vitis01G0791	1170	490	0.42	PREDICTED: RING-H2 finger protein ATL46 [Vitis vinifera]	RING-H2 finger protein ATL46 OS=Arabidopsis thaliana OX=3702 GN=ATL46 PE=2 SV=1
Chr1	mRNA:Vitis01G0792	3171	2139	0.67	PREDICTED: AP-1 complex subunit gamma-2 [Vitis vinifera]>CBI32122.3 unnamed protein product, partial [Vitis vinifera]	AP-1 complex subunit gamma-2 OS=Arabidopsis thaliana OX=3702 GN=At1g60070 PE=1 SV=2
Chr1	mRNA:Vitis01G0793	1374	1304	0.95	PREDICTED: uncharacterized protein LOC100243227 isoform X1 [Vitis vinifera]	NA
Chr1	mRNA:Vitis01G0794	1476	1128	0.76	PREDICTED: uncharacterized protein LOC100263777 isoform X1 [Vitis vinifera]>CBI32120.3 unnamed protein product, partial [Vitis vinifera]	NHL repeat-containing protein 2 OS=Bos taurus OX=9913 GN=NHLRC2 PE=2 SV=1
Chr1	mRNA:Vitis01G0795	162	130	0.8	unnamed protein product, partial [Vitis vinifera]	NA
Chr1	mRNA:Vitis01G0796	1419	1154	0.81	threonine--tRNA ligase, mitochondrial 1-like [Vitis riparia]	Threonine--tRNA ligase, mitochondrial 1 OS=Arabidopsis thaliana OX=3702 GN=THRRS PE=1 SV=3
Chr1	mRNA:Vitis01G0804	717	624	0.87	threonine--tRNA ligase, mitochondrial 1-like [Vitis riparia]	Threonine--tRNA ligase, mitochondrial 1 OS=Arabidopsis thaliana OX=3702 GN=THRRS PE=1 SV=3
Chr1	mRNA:Vitis01G0805	1041	688	0.66	PREDICTED: uncharacterized protein LOC100258629 [Vitis vinifera]>XP_034703470.1 protein RICE SALT SENSITIVE 3 [Vitis riparia]	Protein RICE SALT SENSITIVE 3 OS=Oryza sativa subsp. japonica OX=39947 GN=RSS3 PE=1 SV=1
Chr1	mRNA:Vitis01G0806	1956	1325	0.68	WAT1-related protein At5g40240-like isoform X1 [Vitis riparia]	WAT1-related protein At5g40240 OS=Arabidopsis thaliana OX=3702 GN=At5g40240 PE=2 SV=1
Chr1	mRNA:Vitis01G0807	1053	1053	1	WAT1-related protein At3g28050-like [Vitis riparia]	WAT1-related protein At3g28050 OS=Arabidopsis thaliana OX=3702 GN=At3g28050 PE=2 SV=1
Chr1	mRNA:Vitis01G0808	1041	791	0.76	PREDICTED: WAT1-related protein At5g40240 [Vitis vinifera]>CBI32108.3 unnamed protein product, partial [Vitis vinifera]	WAT1-related protein At5g40240 OS=Arabidopsis thaliana OX=3702 GN=At5g40240 PE=2 SV=1
Chr1	mRNA:Vitis01G0809	1224	1014	0.83	WAT1-related protein [Vitis vinifera]	WAT1-related protein At1g70260 OS=Arabidopsis thaliana OX=3702 GN=At1g70260 PE=2 SV=1
Chr1	mRNA:Vitis01G0810	1482	1469	0.99	hypothetical protein F0562_033354 [Nyssa sinensis]	Disease resistance protein RPM1 OS=Arabidopsis thaliana OX=3702 GN=RPM1 PE=1 SV=1
Chr1	mRNA:Vitis01G0811	351	351	1	18.1 kDa class I heat shock protein-like [Camellia sinensis]>THG00734.1 hypothetical protein TEA_003966 [Camellia sinensis var. sinensis]	17.4 kDa class I heat shock protein OS=Oryza sativa subsp. japonica OX=39947 GN=HSP17.4 PE=2 SV=2
Chr1	mRNA:Vitis01G0812	462	462	1	MLP-like protein 423 [Vitis riparia]	MLP-like protein 423 OS=Arabidopsis thaliana OX=3702 GN=MLP423 PE=2 SV=1
Chr1	mRNA:Vitis01G0813	612	612	1	putative serine/threonine-protein kinase PBL28 [Vitis vinifera]>RVX10534.1 putative serine/threonine-protein kinase PBL28 [Vitis vinifera]	Probable serine/threonine-protein kinase PBL28 OS=Arabidopsis thaliana OX=3702 GN=PBL28 PE=2 SV=1
Chr1	mRNA:Vitis01G0814	1149	1149	1	PREDICTED: uncharacterized protein LOC100246822 [Vitis vinifera]	Arginine repressor OS=Lactobacillus plantarum (strain ATCC BAA-793 / NCIMB 8826 / WCFS1) OX=220668 GN=argR2 PE=3 SV=1
Chr1	mRNA:Vitis01G0815	1911	1729	0.9	PREDICTED: protein NLRC3 isoform X1 [Vitis vinifera]>CBI32101.3 unnamed protein product, partial [Vitis vinifera]	NA
Chr1	mRNA:Vitis01G0816	324	291	0.9	gibberellin-regulated protein 11-like [Vitis riparia]>RVW47193.1 Snakin-2 [Vitis vinifera]	Snakin-2 OS=Solanum tuberosum OX=4113 GN=SN2 PE=1 SV=1
Chr1	mRNA:Vitis01G0817	1476	1476	1	UDP-glycosyltransferase 74B1 [Vitis vinifera]>RVX10490.1 UDP-glycosyltransferase 74B1 [Vitis vinifera]	UDP-glycosyltransferase 74B1 OS=Arabidopsis thaliana OX=3702 GN=UGT74B1 PE=1 SV=1
Chr1	mRNA:Vitis01G0818	1782	1782	1	PREDICTED: DEAD-box ATP-dependent RNA helicase 22 isoform X2 [Vitis vinifera]>CBI32098.3 unnamed protein product, partial [Vitis vinifera]	DEAD-box ATP-dependent RNA helicase 22 OS=Arabidopsis thaliana OX=3702 GN=RH22 PE=2 SV=1
Chr1	mRNA:Vitis01G0819	1701	1701	1	PREDICTED: DNA polymerase lambda isoform X1 [Vitis vinifera]	DNA polymerase lambda OS=Arabidopsis thaliana OX=3702 GN=POLL PE=1 SV=1
Chr1	mRNA:Vitis01G0820	324	324	1	PREDICTED: protein PLASTID REDOX INSENSITIVE 2 [Vitis vinifera]>CBI32096.3 unnamed protein product, partial [Vitis vinifera]	Protein PLASTID REDOX INSENSITIVE 2, chloroplastic OS=Arabidopsis thaliana OX=3702 GN=PRIN2 PE=1 SV=1
Chr1	mRNA:Vitis01G0821	651	651	1	Uncharacterized protein YuxK [Vitis vinifera]>RVX10640.1 Uncharacterized protein YuxK [Vitis vinifera]	Uncharacterized protein YuxK OS=Bacillus subtilis (strain 168) OX=224308 GN=yuxK PE=3 SV=1
Chr1	mRNA:Vitis01G0822	1065	816	0.77	unnamed protein product, partial [Vitis vinifera]	Ribonuclease HI OS=Halobacterium salinarum (strain ATCC 700922 / JCM 11081 / NRC-1) OX=64091 GN=rnhA PE=1 SV=1
Chr1	mRNA:Vitis01G0823	1848	502	0.27	PREDICTED: uncharacterized protein LOC100250082 [Vitis vinifera]	RNA-binding protein CP31B, chloroplastic OS=Arabidopsis thaliana OX=3702 GN=CP31B PE=1 SV=1
Chr1	mRNA:Vitis01G0824	975	790	0.81	cyclin-D1-1 isoform X2 [Vitis riparia]>XP_034700231.1 cyclin-D1-1-like isoform X2 [Vitis riparia]	Cyclin-D1-1 OS=Arabidopsis thaliana OX=3702 GN=CYCD1-1 PE=1 SV=3
Chr1	mRNA:Vitis01G0825	534	534	1	protein PLASTID REDOX INSENSITIVE 2, chloroplastic-like [Vitis riparia]	Protein PLASTID REDOX INSENSITIVE 2, chloroplastic OS=Arabidopsis thaliana OX=3702 GN=PRIN2 PE=1 SV=1
Chr1	mRNA:Vitis01G0826	528	263	0.5	PREDICTED: uncharacterized protein LOC100250100 isoform X2 [Vitis vinifera]>CBI32089.3 unnamed protein product, partial [Vitis vinifera]	NA
Chr1	mRNA:Vitis01G0827	1635	1244	0.76	PREDICTED: nucleobase-ascorbate transporter 6 [Vitis vinifera]>XP_010653028.1 PREDICTED: nucleobase-ascorbate transporter 6 [Vitis vinifera]>CBI32088.3 unnamed protein product, partial [Vitis vinifera]	Nucleobase-ascorbate transporter 6 OS=Arabidopsis thaliana OX=3702 GN=NAT6 PE=2 SV=2
Chr1	mRNA:Vitis01G0828	210	172	0.82	unnamed protein product, partial [Vitis vinifera]	HTH-type transcriptional regulator CbbR OS=Xanthobacter flavus OX=281 GN=cbbR PE=3 SV=2
Chr1	mRNA:Vitis01G0829	669	669	1	PREDICTED: uncharacterized protein LOC100267269 [Vitis vinifera]>XP_034698743.1 uncharacterized protein LOC117924231 [Vitis riparia]	Protein LSM12 homolog A OS=Danio rerio OX=7955 GN=lsm12a PE=2 SV=1
Chr1	mRNA:Vitis01G0830	6423	5591	0.87	PREDICTED: uncharacterized protein LOC100246722 [Vitis vinifera]>CBI32086.3 unnamed protein product, partial [Vitis vinifera]	Protein virilizer homolog OS=Arabidopsis thaliana OX=3702 GN=VIR PE=1 SV=1
Chr1	mRNA:Vitis01G0831	1320	1127	0.85	PREDICTED: protein ALTERED XYLOGLUCAN 4 [Vitis vinifera]	Protein ALTERED XYLOGLUCAN 4 OS=Arabidopsis thaliana OX=3702 GN=AXY4 PE=1 SV=1
Chr1	mRNA:Vitis01G0832	1116	1116	1	PREDICTED: IAA-amino acid hydrolase ILR1-like 1 [Vitis vinifera]	IAA-amino acid hydrolase ILR1-like 1 OS=Oryza sativa subsp. indica OX=39946 GN=ILL1 PE=2 SV=1
Chr1	mRNA:Vitis01G0833	1335	1335	1	PREDICTED: IAA-amino acid hydrolase ILR1-like 4 [Vitis vinifera]	IAA-amino acid hydrolase ILR1-like 4 OS=Arabidopsis thaliana OX=3702 GN=ILL4 PE=1 SV=2
Chr1	mRNA:Vitis01G0834	651	651	1	Peroxidase 65 [Vitis vinifera]	Peroxidase 6 OS=Arabidopsis thaliana OX=3702 GN=PER6 PE=2 SV=1
Chr1	mRNA:Vitis01G0835	1137	1137	1	PREDICTED: chaperone protein dnaJ 16 isoform X1 [Vitis vinifera]>CBI32083.3 unnamed protein product, partial [Vitis vinifera]	Chaperone protein dnaJ 16 OS=Arabidopsis thaliana OX=3702 GN=ATJ16 PE=2 SV=1
Chr1	mRNA:Vitis01G0836	1275	1275	1	unnamed protein product, partial [Vitis vinifera]	Zinc finger protein 5 OS=Arabidopsis thaliana OX=3702 GN=ZFP5 PE=1 SV=1
Chr1	mRNA:Vitis01G0837	1545	1356	0.88	hypothetical protein CK203_070207 [Vitis vinifera]	60S ribosomal protein L9-1 OS=Arabidopsis thaliana OX=3702 GN=RPL9B PE=1 SV=3
Chr1	mRNA:Vitis01G0966	2784	1271	0.46	Receptor-like protein 12 [Vitis vinifera]	Receptor-like protein EIX2 OS=Solanum lycopersicum OX=4081 GN=EIX2 PE=1 SV=2
Chr1	mRNA:Vitis01G0988	480	378	0.79	MADS-box protein, partial [Arabidopsis thaliana]	Agamous-like MADS-box protein AGL30 OS=Arabidopsis thaliana OX=3702 GN=AGL30 PE=1 SV=1
Chr1	mRNA:Vitis01G1070	135	135	1	putative disease resistance protein At1g59780 [Macadamia integrifolia]	NA
Chr1	mRNA:Vitis01G1071	666	295	0.44	unnamed protein product, partial [Vitis vinifera]	NA
Chr1	mRNA:Vitis01G1074	1593	1293	0.81	PREDICTED: galactan beta-1,4-galactosyltransferase GALS3 [Vitis vinifera]	Galactan beta-1,4-galactosyltransferase GALS3 OS=Arabidopsis thaliana OX=3702 GN=GALS3 PE=2 SV=1
Chr1	mRNA:Vitis01G1075	1197	1197	1	uncharacterized protein LOC117925383 [Vitis riparia]	Probable GMP synthase [glutamine-hydrolyzing] OS=Helicobacter hepaticus (strain ATCC 51449 / 3B1) OX=235279 GN=guaA PE=3 SV=1
Chr1	mRNA:Vitis01G1076	1161	1161	1	PREDICTED: uncharacterized protein LOC100242840 [Vitis vinifera]>RVW13112.1 hypothetical protein CK203_108687 [Vitis vinifera]	Copine family protein 2 OS=Caenorhabditis elegans OX=6239 GN=cpna-2 PE=2 SV=4
Chr1	mRNA:Vitis01G1077	483	483	1	PREDICTED: plasma membrane-associated cation-binding protein 1 [Vitis vinifera]>XP_002263064.1 PREDICTED: plasma membrane-associated cation-binding protein 1 [Vitis vinifera]>XP_002263090.1 PREDICTED: plasma membrane-associated cation-binding protein 1 [Vitis vinifera]>RVW69725.1 Plasma membrane-associated cation-binding protein 1 [Vitis vinifera]>CAN78621.1 hypothetical protein VITISV_014491 [Vi…	Plasma membrane-associated cation-binding protein 1 OS=Arabidopsis thaliana OX=3702 GN=PCAP1 PE=1 SV=1
Chr1	mRNA:Vitis01G1078	858	425	0.5	PREDICTED: uncharacterized protein LOC100247979 isoform X3 [Vitis vinifera]	Isopentenyl phosphate kinase OS=Arabidopsis thaliana OX=3702 GN=IPK PE=1 SV=1
Chr1	mRNA:Vitis01G1082	1851	927	0.5	PREDICTED: CTP synthase 1 [Vitis vinifera]>CBI27380.3 unnamed protein product, partial [Vitis vinifera]	CTP synthase 1 OS=Danio rerio OX=7955 GN=ctps1 PE=1 SV=1
Chr1	mRNA:Vitis01G1221	2181	2181	1	PREDICTED: putative pentatricopeptide repeat-containing protein At2g02150 [Vitis vinifera]>XP_010654723.1 PREDICTED: putative pentatricopeptide repeat-containing protein At2g02150 [Vitis vinifera]	UPF0761 membrane protein KPN78578_41360 OS=Klebsiella pneumoniae subsp. pneumoniae (strain ATCC 700721 / MGH 78578) OX=272620 GN=KPN78578_41360 PE=3 SV=1
Chr1	mRNA:Vitis01G1232	1104	849	0.77	DEAD-box ATP-dependent RNA helicase 10-like [Vitis riparia]>XP_034688755.1 DEAD-box ATP-dependent RNA helicase 10-like [Vitis riparia]	DEAD-box ATP-dependent RNA helicase 10 OS=Arabidopsis thaliana OX=3702 GN=RH10 PE=1 SV=2
Chr1	mRNA:Vitis01G1233	1212	1191	0.98	Pentatricopeptide repeat-containing protein, chloroplastic [Vitis vinifera]	Pentatricopeptide repeat-containing protein At5g13770, chloroplastic OS=Arabidopsis thaliana OX=3702 GN=At5g13770 PE=2 SV=1
Chr10	mRNA:Vitis10G0133	255	255	1	Cysteine-rich receptor-like protein kinase 15 [Vitis vinifera]	Cysteine-rich receptor-like protein kinase 15 OS=Arabidopsis thaliana OX=3702 GN=CRK15 PE=2 SV=2
Chr10	mRNA:Vitis10G0134	291	291	1	Cysteine-rich receptor-like protein kinase 15 [Vitis vinifera]	Cysteine-rich receptor-like protein kinase 25 OS=Arabidopsis thaliana OX=3702 GN=CRK25 PE=3 SV=1
Chr10	mRNA:Vitis10G0460	417	188	0.45	uncharacterized protein LOC117908739 [Vitis riparia]	NA
Chr10	mRNA:Vitis10G0774	1020	1020	1	hypothetical protein DVH24_017455 [Malus domestica]	Probable beta-D-xylosidase 5 OS=Arabidopsis thaliana OX=3702 GN=BXL5 PE=2 SV=2
Chr10	mRNA:Vitis10G0775	582	298	0.51	mitochondrial inner membrane protease subunit 1-like isoform X2 [Vitis riparia]	Mitochondrial inner membrane protease subunit 1 OS=Mus musculus OX=10090 GN=Immp1l PE=1 SV=1
Chr10	mRNA:Vitis10G0951	300	228	0.76	unnamed protein product, partial [Vitis vinifera]	Probable jasmonic acid carboxyl methyltransferase 2 OS=Theobroma cacao OX=3641 GN=TCM_034091 PE=3 SV=1
Chr10	mRNA:Vitis10G0969	471	216	0.46	cytochrome P450 83B1-like isoform X2 [Vitis riparia]	Cytochrome P450 71A9 OS=Glycine max OX=3847 GN=CYP71A9 PE=2 SV=1
Chr10	mRNA:Vitis10G1013	804	804	1	PREDICTED: coatomer subunit epsilon-1 [Vitis vinifera]>XP_034698210.1 coatomer subunit epsilon-1 [Vitis riparia]>CBI31080.3 unnamed protein product, partial [Vitis vinifera]	Coatomer subunit epsilon-1 OS=Arabidopsis thaliana OX=3702 GN=At1g30630 PE=2 SV=1
Chr10	mRNA:Vitis10G1014	1257	460	0.37	PREDICTED: UDP-arabinose 4-epimerase 1 [Vitis vinifera]>XP_010655777.1 PREDICTED: UDP-arabinose 4-epimerase 1 [Vitis vinifera]>XP_010655778.1 PREDICTED: UDP-arabinose 4-epimerase 1 [Vitis vinifera]>XP_010655779.1 PREDICTED: UDP-arabinose 4-epimerase 1 [Vitis vinifera]>XP_019078317.1 PREDICTED: UDP-arabinose 4-epimerase 1 [Vitis vinifera]>XP_034698583.1 UDP-arabinose 4-epimerase 1-like [Vitis ripa…	UDP-arabinose 4-epimerase 1 OS=Arabidopsis thaliana OX=3702 GN=MUR4 PE=1 SV=1
Chr10	mRNA:Vitis10G1016	1275	1275	1	Pentatricopeptide repeat-containing protein, chloroplastic [Vitis vinifera]	Pentatricopeptide repeat-containing protein At1g30610, chloroplastic OS=Arabidopsis thaliana OX=3702 GN=EMB2279 PE=3 SV=1
Chr10	mRNA:Vitis10G1017	1611	1584	0.98	pentatricopeptide repeat-containing protein At1g30610, chloroplastic-like [Vitis riparia]	Pentatricopeptide repeat-containing protein At1g30610, chloroplastic OS=Arabidopsis thaliana OX=3702 GN=EMB2279 PE=3 SV=1
Chr10	mRNA:Vitis10G1018	2358	1622	0.69	protein CHUP1, chloroplastic-like [Vitis riparia]	Protein CHUP1, chloroplastic OS=Arabidopsis thaliana OX=3702 GN=CHUP1 PE=1 SV=1
Chr10	mRNA:Vitis10G1019	507	328	0.65	PREDICTED: protein LIGHT-DEPENDENT SHORT HYPOCOTYLS 4 [Vitis vinifera]	Protein LIGHT-DEPENDENT SHORT HYPOCOTYLS 4 OS=Arabidopsis thaliana OX=3702 GN=LSH4 PE=1 SV=1
Chr10	mRNA:Vitis10G1023	693	693	1	RING-H2 finger protein ATL65-like [Vitis riparia]	Uncharacterized RING finger protein C2A9.04c OS=Schizosaccharomyces pombe (strain 972 / ATCC 24843) OX=284812 GN=SPBC2A9.04c PE=4 SV=1
Chr10	mRNA:Vitis10G1024	1575	842	0.53	pentatricopeptide repeat-containing protein At4g21300 [Vitis riparia]>XP_034697169.1 pentatricopeptide repeat-containing protein At4g21300 [Vitis riparia]	Pentatricopeptide repeat-containing protein At4g21300 OS=Arabidopsis thaliana OX=3702 GN=PCMP-E36 PE=3 SV=1
Chr10	mRNA:Vitis10G1025	1896	1680	0.89	PREDICTED: serine/threonine-protein kinase 38-like isoform X1 [Vitis vinifera]>XP_010655783.1 PREDICTED: serine/threonine-protein kinase 38-like isoform X1 [Vitis vinifera]>CBI31088.3 unnamed protein product, partial [Vitis vinifera]	Serine/threonine-protein kinase 38-like OS=Homo sapiens OX=9606 GN=STK38L PE=1 SV=3
Chr10	mRNA:Vitis10G1029	1383	1383	1	PREDICTED: probable WRKY transcription factor 14 [Vitis vinifera]	Probable WRKY transcription factor 14 OS=Arabidopsis thaliana OX=3702 GN=WRKY14 PE=2 SV=2
Chr10	mRNA:Vitis10G1030	381	381	1	hypothetical protein CK203_094680 [Vitis vinifera]	Auxin-responsive protein SAUR76 OS=Arabidopsis thaliana OX=3702 GN=SAUR76 PE=1 SV=1
Chr10	mRNA:Vitis10G1031	1062	974	0.92	PREDICTED: uncharacterized protein LOC100247377 [Vitis vinifera]>CBI31093.3 unnamed protein product, partial [Vitis vinifera]	C-factor OS=Myxococcus xanthus OX=34 GN=csgA PE=1 SV=1
Chr10	mRNA:Vitis10G1032	726	726	1	Non-specific lipid-transfer protein C, cotyledon-specific isoform [Vitis vinifera]	Non-specific lipid-transfer protein C, cotyledon-specific isoform OS=Ricinus communis OX=3988 PE=1 SV=2
Chr10	mRNA:Vitis10G1033	2394	2394	1	pentatricopeptide repeat-containing protein At4g20770 [Vitis riparia]	Pentatricopeptide repeat-containing protein At4g20770 OS=Arabidopsis thaliana OX=3702 GN=PCMP-E35 PE=3 SV=2
Chr10	mRNA:Vitis10G1037	489	489	1	SKP1-like protein 4 [Vitis vinifera]	SKP1-like protein 1 OS=Oryza sativa subsp. japonica OX=39947 GN=SKP1 PE=1 SV=1
Chr10	mRNA:Vitis10G1038	1794	1794	1	putative LRR receptor-like serine/threonine-protein kinase [Vitis vinifera]	Cysteine-rich receptor-like protein kinase 40 OS=Arabidopsis thaliana OX=3702 GN=CRK40 PE=2 SV=1
Chr10	mRNA:Vitis10G1040	852	852	1	PREDICTED: transcription factor bHLH52 [Vitis vinifera]	Transcription factor bHLH52 OS=Arabidopsis thaliana OX=3702 GN=BHLH52 PE=2 SV=1
Chr10	mRNA:Vitis10G1041	1062	624	0.59	PREDICTED: primase homolog protein isoform X2 [Vitis vinifera]	Twinkle homolog protein, chloroplastic/mitochondrial OS=Arabidopsis thaliana OX=3702 GN=At1g30680 PE=1 SV=1
Chr10	mRNA:Vitis10G1042	126	126	1	hypothetical protein CFC21_054017 [Triticum aestivum]	NA
Chr10	mRNA:Vitis10G1043	597	490	0.82	PREDICTED: 50S ribosomal protein L17, chloroplastic [Vitis vinifera]	50S ribosomal protein L17, chloroplastic OS=Nicotiana tabacum OX=4097 GN=RPL17 PE=2 SV=1
Chr10	mRNA:Vitis10G1044	1038	1038	1	uncharacterized CRM domain-containing protein At3g25440, chloroplastic-like [Vitis riparia]	Uncharacterized CRM domain-containing protein At3g25440, chloroplastic OS=Arabidopsis thaliana OX=3702 GN=At3g25440 PE=2 SV=1
Chr10	mRNA:Vitis10G1045	270	105	0.39	probable carboxylesterase 11 [Vitis riparia]	Probable carboxylesterase 16 OS=Arabidopsis thaliana OX=3702 GN=CXE16 PE=2 SV=1
Chr10	mRNA:Vitis10G1046	1434	1434	1	PREDICTED: beta-amyrin 28-oxidase [Vitis vinifera]	Beta-amyrin 28-monooxygenase OS=Vitis vinifera OX=29760 GN=CYP716A15 PE=1 SV=1
Chr10	mRNA:Vitis10G1047	876	787	0.9	PREDICTED: probable ribose-5-phosphate isomerase 4, chloroplastic [Vitis vinifera]>CBI39001.3 unnamed protein product, partial [Vitis vinifera]	Probable ribose-5-phosphate isomerase 4, chloroplastic OS=Arabidopsis thaliana OX=3702 GN=RPI4 PE=2 SV=1
Chr10	mRNA:Vitis10G1048	240	136	0.57	PREDICTED: probable ribose-5-phosphate isomerase 4, chloroplastic [Vitis vinifera]>CBI39001.3 unnamed protein product, partial [Vitis vinifera]	NA
Chr10	mRNA:Vitis10G1049	918	883	0.96	PREDICTED: gamma-soluble NSF attachment protein [Vitis vinifera]>CBI39002.3 unnamed protein product, partial [Vitis vinifera]	Gamma-soluble NSF attachment protein OS=Arabidopsis thaliana OX=3702 GN=GSNAP PE=2 SV=1
Chr10	mRNA:Vitis10G1051	1806	1516	0.84	hypothetical protein VITISV_017817 [Vitis vinifera]	Pentatricopeptide repeat-containing protein At1g50270 OS=Arabidopsis thaliana OX=3702 GN=PCMP-E42 PE=2 SV=1
Chr10	mRNA:Vitis10G1052	1455	1455	1	Patatin-like protein 7 [Vitis vinifera]	Patatin-like protein 7 OS=Arabidopsis thaliana OX=3702 GN=PLP7 PE=2 SV=1
Chr10	mRNA:Vitis10G1057	2433	2299	0.94	subtilisin-like protease SBT2.2 [Vitis riparia]	Subtilisin-like protease SBT2.2 OS=Arabidopsis thaliana OX=3702 GN=SBT2.2 PE=3 SV=1
Chr10	mRNA:Vitis10G1058	108	108	1	NA	NA
Chr10	mRNA:Vitis10G1060	723	455	0.63	FAS1 domain-containing protein SELMODRAFT_448915-like [Vitis riparia]	NA
Chr10	mRNA:Vitis10G1061	387	387	1	hypothetical protein VITISV_007532 [Vitis vinifera]	UDP-glycosyltransferase 83A1 OS=Arabidopsis thaliana OX=3702 GN=UGT83A1 PE=2 SV=1
Chr10	mRNA:Vitis10G1062	1170	870	0.74	unnamed protein product, partial [Vitis vinifera]	GDP-mannose transporter GONST3 OS=Arabidopsis thaliana OX=3702 GN=GONST3 PE=2 SV=1
Chr10	mRNA:Vitis10G1063	3408	1280	0.38	lysine-specific demethylase JMJ18-like isoform X2 [Vitis riparia]>XP_034698163.1 lysine-specific demethylase JMJ18-like isoform X2 [Vitis riparia]	Probable lysine-specific demethylase JMJ14 OS=Arabidopsis thaliana OX=3702 GN=JMJ14 PE=1 SV=1
Chr10	mRNA:Vitis10G1065	615	306	0.5	CASP-like protein 1B2 [Vitis riparia]	CASP-like protein 1B2 OS=Vitis vinifera OX=29760 GN=VIT_10s0092g00220 PE=2 SV=2
Chr10	mRNA:Vitis10G1066	525	311	0.59	protein LSD1 [Vitis riparia]	Protein LSD1 OS=Arabidopsis thaliana OX=3702 GN=LSD1 PE=1 SV=1
Chr10	mRNA:Vitis10G1067	453	263	0.58	hypothetical protein VITISV_004163 [Vitis vinifera]	NA
Chr10	mRNA:Vitis10G1068	108	108	1	hypothetical protein PVAP13_7NG300400 [Panicum virgatum]	NA
Chr10	mRNA:Vitis10G1100	630	267	0.42	Cysteine-rich receptor-like protein kinase 29 [Vitis vinifera]	Cysteine-rich receptor-like protein kinase 10 OS=Arabidopsis thaliana OX=3702 GN=CRK10 PE=1 SV=3
Chr10	mRNA:Vitis10G1108	864	585	0.68	hypothetical protein CK203_024991 [Vitis vinifera]	NA
Chr10	mRNA:Vitis10G1110	408	408	1	unnamed protein product, partial [Vitis vinifera]	Probable LRR receptor-like serine/threonine-protein kinase At1g56130 OS=Arabidopsis thaliana OX=3702 GN=At1g56130 PE=2 SV=2
Chr10	mRNA:Vitis10G1111	3339	3078	0.92	PREDICTED: peroxisome biogenesis protein 1 isoform X1 [Vitis vinifera]	Peroxisome biogenesis protein 1 OS=Arabidopsis thaliana OX=3702 GN=PEX1 PE=1 SV=2
Chr10	mRNA:Vitis10G1112	1836	1836	1	E3 ubiquitin-protein ligase WAV3-like [Vitis riparia]	E3 ubiquitin-protein ligase WAV3 OS=Arabidopsis thaliana OX=3702 GN=WAV3 PE=1 SV=1
Chr10	mRNA:Vitis10G1113	2229	2062	0.93	PREDICTED: probable potassium transporter 13 isoform X1 [Vitis vinifera]	Probable potassium transporter 13 OS=Oryza sativa subsp. japonica OX=39947 GN=HAK13 PE=2 SV=1
Chr10	mRNA:Vitis10G1114	213	213	1	PREDICTED: uncharacterized protein LOC100264972 [Vitis vinifera]	Protein TIC 214 OS=Lepidium virginicum OX=59292 GN=TIC214 PE=3 SV=1
Chr10	mRNA:Vitis10G1115	1866	625	0.33	PREDICTED: probable LRR receptor-like serine/threonine-protein kinase At1g56140 isoform X1 [Vitis vinifera]	Probable LRR receptor-like serine/threonine-protein kinase At1g56140 OS=Arabidopsis thaliana OX=3702 GN=At1g56140 PE=2 SV=2
Chr10	mRNA:Vitis10G1119	1245	941	0.76	BRAP2 RING ZnF UBP domain-containing protein 2 [Vitis riparia]	BRAP2 RING ZnF UBP domain-containing protein 2 OS=Arabidopsis thaliana OX=3702 GN=BRIZ2 PE=1 SV=1
Chr10	mRNA:Vitis10G1120	2760	2614	0.95	PREDICTED: transforming growth factor-beta receptor-associated protein 1 [Vitis vinifera]>CBI20547.3 unnamed protein product, partial [Vitis vinifera]	Vacuolar sorting protein 3 OS=Arabidopsis thaliana OX=3702 GN=VPS3 PE=1 SV=2
Chr10	mRNA:Vitis10G1121	1797	1320	0.73	PREDICTED: cyclin-T1-3 isoform X1 [Vitis vinifera]>XP_010645968.1 PREDICTED: cyclin-T1-3 isoform X1 [Vitis vinifera]>XP_010645969.1 PREDICTED: cyclin-T1-3 isoform X1 [Vitis vinifera]	Cyclin-T1-3 OS=Oryza sativa subsp. japonica OX=39947 GN=CYCT1-3 PE=3 SV=2
Chr10	mRNA:Vitis10G1122	735	735	1	Photosystem I reaction center subunit III, chloroplastic [Vitis vinifera]>CAN76343.1 hypothetical protein VITISV_039382 [Vitis vinifera]	Photosystem I reaction center subunit III, chloroplastic OS=Flaveria trinervia OX=4227 GN=PSAF PE=2 SV=1
Chr10	mRNA:Vitis10G1123	528	351	0.66	LOB domain-containing protein 4 [Vitis vinifera]	LOB domain-containing protein 4 OS=Arabidopsis thaliana OX=3702 GN=LBD4 PE=1 SV=1
Chr10	mRNA:Vitis10G1130	3834	3834	1	probable phospholipid-transporting ATPase 4 [Vitis riparia]	Probable phospholipid-transporting ATPase 7 OS=Arabidopsis thaliana OX=3702 GN=ALA7 PE=3 SV=3
Chr10	mRNA:Vitis10G1131	1149	1149	1	unnamed protein product, partial [Vitis vinifera]	NA
Chr10	mRNA:Vitis10G1135	882	468	0.53	unnamed protein product, partial [Vitis vinifera]	Protein ROOT HAIR DEFECTIVE 3 homolog 2 OS=Arabidopsis thaliana OX=3702 GN=At5g45160 PE=2 SV=1
Chr10	mRNA:Vitis10G1138	315	314	1	PREDICTED: protein ROOT HAIR DEFECTIVE 3 homolog 2 [Vitis vinifera]>XP_010645974.1 PREDICTED: protein ROOT HAIR DEFECTIVE 3 homolog 2 [Vitis vinifera]	Protein ROOT HAIR DEFECTIVE 3 OS=Oryza sativa subsp. japonica OX=39947 GN=RHD3 PE=2 SV=1
Chr10	mRNA:Vitis10G1140	1107	888	0.8	uncharacterized protein LOC117924381 isoform X1 [Vitis riparia]	RxLR effector protein PexRD18 OS=Phytophthora infestans (strain T30-4) OX=403677 GN=PexRD18 PE=2 SV=1
Chr5	mRNA:Vitis05G0003	981	981	1	chaperone protein dnaJ 49 [Vitis riparia]>XP_034685341.1 chaperone protein dnaJ 49 [Vitis riparia]	Chaperone protein dnaJ 49 OS=Arabidopsis thaliana OX=3702 GN=ATJ49 PE=2 SV=2
Chr5	mRNA:Vitis05G0331	588	496	0.84	PREDICTED: CASP-like protein 1E2 [Vitis vinifera]>A7NW78.1 RecName: Full=CASP-like protein 1E2; Short=VvCASPL1E2 [Vitis vinifera]>RVW55696.1 CASP-like protein 1E2 [Vitis vinifera]	CASP-like protein 1E2 OS=Vitis vinifera OX=29760 GN=VIT_05s0020g01820 PE=2 SV=1
Chr5	mRNA:Vitis05G0332	537	429	0.8	CASP-like protein 1D1 [Vitis riparia]	CASP-like protein 1D1 OS=Vitis vinifera OX=29760 GN=VIT_05s0020g01830 PE=2 SV=2
Chr5	mRNA:Vitis05G0333	1521	1521	1	divinyl chlorophyllide a 8-vinyl-reductase, chloroplastic [Vitis riparia]	Divinyl chlorophyllide a 8-vinyl-reductase, chloroplastic OS=Cucumis sativus OX=3659 GN=DVR PE=1 SV=1
Chr5	mRNA:Vitis05G0357	846	846	1	peroxidase 3-like [Olea europaea subsp. europaea]	Peroxidase 3 OS=Arabidopsis thaliana OX=3702 GN=PER3 PE=2 SV=1
Chr5	mRNA:Vitis05G0485	903	768	0.85	unnamed protein product, partial [Vitis vinifera]	Phospho-N-acetylmuramoyl-pentapeptide-transferase OS=Wolbachia pipientis wMel OX=163164 GN=mraY PE=3 SV=1
Chr5	mRNA:Vitis05G0496	2760	2222	0.81	PREDICTED: pentatricopeptide repeat-containing protein At4g14820 [Vitis vinifera]>CBI26271.3 unnamed protein product, partial [Vitis vinifera]	Pentatricopeptide repeat-containing protein At4g14820 OS=Arabidopsis thaliana OX=3702 GN=PCMP-H3 PE=2 SV=1
Chr5	mRNA:Vitis05G0497	1125	1061	0.94	PREDICTED: uncharacterized protein LOC100259691 [Vitis vinifera]>CBI26272.3 unnamed protein product, partial [Vitis vinifera]	30S ribosomal protein S24e OS=Thermococcus gammatolerans (strain DSM 15229 / JCM 11827 / EJ3) OX=593117 GN=rps24e PE=3 SV=1
Chr5	mRNA:Vitis05G0498	510	510	1	hypothetical protein CK203_001226 [Vitis vinifera]	NA
Chr5	mRNA:Vitis05G0499	1683	1065	0.63	PREDICTED: folate-biopterin transporter 1, chloroplastic [Vitis vinifera]>XP_019075571.1 PREDICTED: folate-biopterin transporter 1, chloroplastic [Vitis vinifera]	Folate-biopterin transporter 1, chloroplastic OS=Arabidopsis thaliana OX=3702 GN=At2g32040 PE=1 SV=2
Chr5	mRNA:Vitis05G0501	1242	1149	0.93	PREDICTED: protein CDC73 homolog [Vitis vinifera]>XP_034685928.1 protein CDC73 homolog [Vitis riparia]	Protein CDC73 homolog OS=Arabidopsis thaliana OX=3702 GN=CDC73 PE=1 SV=1
Chr5	mRNA:Vitis05G0502	516	315	0.61	PREDICTED: non-specific lipid-transfer protein-like protein At2g13820 isoform X1 [Vitis vinifera]	Non-specific lipid transfer protein GPI-anchored 5 OS=Arabidopsis thaliana OX=3702 GN=LTPG5 PE=2 SV=1
Chr5	mRNA:Vitis05G0503	546	546	1	Non-specific lipid-transfer protein-like protein [Vitis vinifera]	Non-specific lipid transfer protein GPI-anchored 15 OS=Arabidopsis thaliana OX=3702 GN=LTPG15 PE=2 SV=1
Chr5	mRNA:Vitis05G0504	747	747	1	hypothetical protein CK203_001209 [Vitis vinifera]	Non-specific lipid transfer protein GPI-anchored 20 OS=Arabidopsis thaliana OX=3702 GN=LTPG20 PE=2 SV=1
Chr5	mRNA:Vitis05G0505	531	503	0.95	uncharacterized protein LOC117914808 [Vitis riparia]	Non-specific lipid transfer protein GPI-anchored 25 OS=Arabidopsis thaliana OX=3702 GN=LTPG25 PE=3 SV=1
Chr5	mRNA:Vitis05G0506	1602	1602	1	putative RNA helicase SDE3 [Vitis vinifera]	Probable RNA helicase SDE3 OS=Arabidopsis thaliana OX=3702 GN=SDE3 PE=1 SV=1
Chr5	mRNA:Vitis05G0508	408	408	1	PREDICTED: uncharacterized protein LOC104879256 isoform X1 [Vitis vinifera]	RING finger protein 227 OS=Mus musculus OX=10090 GN=Rnf227 PE=2 SV=2
Chr5	mRNA:Vitis05G0509	1683	1267	0.75	PREDICTED: type IV inositol polyphosphate 5-phosphatase 7 [Vitis vinifera]>XP_010649932.1 PREDICTED: type IV inositol polyphosphate 5-phosphatase 7 [Vitis vinifera]>XP_019075258.1 PREDICTED: type IV inositol polyphosphate 5-phosphatase 7 [Vitis vinifera]>XP_019075259.1 PREDICTED: type IV inositol polyphosphate 5-phosphatase 7 [Vitis vinifera]>XP_019075260.1 PREDICTED: type IV inositol polyphospha…	Type IV inositol polyphosphate 5-phosphatase 7 OS=Arabidopsis thaliana OX=3702 GN=IP5P7 PE=1 SV=1
Chr5	mRNA:Vitis05G0510	1482	1411	0.95	PREDICTED: ATP-dependent RNA helicase SUV3, mitochondrial [Vitis vinifera]	DExH-box ATP-dependent RNA helicase DExH16, mitochondrial OS=Arabidopsis thaliana OX=3702 GN=SUV3 PE=1 SV=1
Chr5	mRNA:Vitis05G0511	564	564	1	PREDICTED: protein RDM1 [Vitis vinifera]>XP_010649946.1 PREDICTED: protein RDM1 [Vitis vinifera]>XP_019075614.1 PREDICTED: protein RDM1 [Vitis vinifera]>XP_034685566.1 protein RDM1 [Vitis riparia]>XP_034685567.1 protein RDM1 [Vitis riparia]>XP_034685568.1 protein RDM1 [Vitis riparia]>CBI26288.3 unnamed protein product, partial [Vitis vinifera]	Protein RDM1 OS=Arabidopsis thaliana OX=3702 GN=RDM1 PE=1 SV=1
Chr5	mRNA:Vitis05G0512	1665	1665	1	PREDICTED: pentatricopeptide repeat-containing protein At3g22690 [Vitis vinifera]	Pentatricopeptide repeat-containing protein At3g22690 OS=Arabidopsis thaliana OX=3702 GN=PCMP-H56 PE=3 SV=1
Chr5	mRNA:Vitis05G0513	993	699	0.7	Homocysteine S-methyltransferase 2 [Vitis vinifera]	Homocysteine S-methyltransferase 3 OS=Arabidopsis thaliana OX=3702 GN=HMT3 PE=1 SV=2
Chr5	mRNA:Vitis05G0514	1101	538	0.49	PREDICTED: serine/threonine-protein kinase HT1 [Vitis vinifera]>RVX22258.1 Serine/threonine-protein kinase HT1 [Vitis vinifera]	Serine/threonine-protein kinase STY13 OS=Arabidopsis thaliana OX=3702 GN=STY13 PE=1 SV=2
Chr5	mRNA:Vitis05G0515	2328	1689	0.73	protein tesmin/TSO1-like CXC 2 isoform X1 [Vitis riparia]	Protein tesmin/TSO1-like CXC 2 OS=Arabidopsis thaliana OX=3702 GN=TCX2 PE=1 SV=1
Chr5	mRNA:Vitis05G0516	5550	3406	0.61	LOW QUALITY PROTEIN: protein NETWORKED 1A-like [Vitis riparia]	Protein NETWORKED 1A OS=Arabidopsis thaliana OX=3702 GN=NET1A PE=1 SV=1
Chr5	mRNA:Vitis05G0517	957	436	0.46	PREDICTED: 40S ribosomal protein S3a-1 [Vitis vinifera]>XP_034684720.1 40S ribosomal protein S3a-1 [Vitis riparia]>A5B4K1.1 RecName: Full=40S ribosomal protein S3a-1 [Vitis vinifera]>CAN67522.1 hypothetical protein VITISV_020206 [Vitis vinifera]>CBI26295.3 unnamed protein product, partial [Vitis vinifera]	40S ribosomal protein S3a-1 OS=Vitis vinifera OX=29760 GN=GSVIVT00020038001 PE=3 SV=1
Chr5	mRNA:Vitis05G0518	1359	1359	1	PREDICTED: leucine-rich repeat extensin-like protein 6 [Vitis vinifera]	Leucine-rich repeat extensin-like protein 6 OS=Arabidopsis thaliana OX=3702 GN=LRX6 PE=2 SV=1
Chr5	mRNA:Vitis05G0890	1437	979	0.68	PREDICTED: protein arginine methyltransferase NDUFAF7 homolog, mitochondrial isoform X4 [Vitis vinifera]	Non-reducing polyketide synthase sorB OS=Penicillium rubens (strain ATCC 28089 / DSM 1075 / NRRL 1951 / Wisconsin 54-1255) OX=500485 GN=sorB PE=3 SV=1
Chr5	mRNA:Vitis05G0893	1032	707	0.69	PREDICTED: glycine-rich protein 5-like, partial [Vitis vinifera]	PHD finger protein MALE MEIOCYTE DEATH 1 OS=Arabidopsis thaliana OX=3702 GN=MMD1 PE=2 SV=1
Chr5	mRNA:Vitis05G0907	1527	1527	1	PREDICTED: high mobility group B protein 15 isoform X1 [Vitis vinifera]>XP_010650344.1 PREDICTED: high mobility group B protein 15 isoform X1 [Vitis vinifera]>XP_010650346.1 PREDICTED: high mobility group B protein 15 isoform X1 [Vitis vinifera]>XP_010650348.1 PREDICTED: high mobility group B protein 15 isoform X1 [Vitis vinifera]>XP_019075261.1 PREDICTED: high mobility group B protein 15 isoform…	High mobility group B protein 15 OS=Arabidopsis thaliana OX=3702 GN=HMGB15 PE=2 SV=1
Chr5	mRNA:Vitis05G0908	1215	1215	1	PREDICTED: ethylene-responsive transcription factor ERF062 isoform X2 [Vitis vinifera]	Ethylene-responsive transcription factor ERF062 OS=Arabidopsis thaliana OX=3702 GN=ERF062 PE=2 SV=1
Chr5	mRNA:Vitis05G0910	285	285	1	PREDICTED: small ubiquitin-related modifier 2 [Vitis vinifera]>CBI17311.3 unnamed protein product, partial [Vitis vinifera]	Small ubiquitin-related modifier 2 OS=Arabidopsis thaliana OX=3702 GN=SUMO2 PE=1 SV=1
Chr5	mRNA:Vitis05G0911	510	510	1	ER lumen protein-retaining receptor B [Vitis vinifera]	ER lumen protein-retaining receptor OS=Petunia hybrida OX=4102 GN=ERD2 PE=2 SV=1
Chr5	mRNA:Vitis05G1122	3597	1783	0.5	receptor-like protein 13 isoform X1 [Vitis riparia]	Receptor-like protein 15 OS=Arabidopsis thaliana OX=3702 GN=RLP15 PE=3 SV=1
Chr5	mRNA:Vitis05G1183	369	363	0.98	ankyrin repeat-containing protein At5g02620-like [Vitis riparia]	Protein-glutamate methylesterase/protein-glutamine glutaminase of group 3 operon OS=Rhodopseudomonas palustris (strain ATCC BAA-98 / CGA009) OX=258594 GN=cheB3 PE=3 SV=1
Chr11	mRNA:Vitis11G0272	111	35	0.32	hypothetical protein C5167_023218 [Papaver somniferum]	NA
Chr11	mRNA:Vitis11G0372	993	793	0.8	PREDICTED: uncharacterized protein LOC100256125 isoform X3 [Vitis vinifera]	FERM and PDZ domain-containing protein 1 OS=Homo sapiens OX=9606 GN=FRMPD1 PE=1 SV=1
Chr11	mRNA:Vitis11G0374	1458	1312	0.9	tRNA (guanine(37)-N1)-methyltransferase 2 isoform X1 [Vitis riparia]	tRNA (guanine(37)-N1)-methyltransferase 2 OS=Vitis vinifera OX=29760 GN=VIT_11s0016g04350 PE=3 SV=1
Chr11	mRNA:Vitis11G0375	1458	1458	1	PREDICTED: glucan endo-1,3-beta-glucosidase 8 [Vitis vinifera]>RVW47525.1 Glucan endo-1,3-beta-glucosidase 8 [Vitis vinifera]>RVX10911.1 Glucan endo-1,3-beta-glucosidase 8 [Vitis vinifera]	Glucan endo-1,3-beta-glucosidase 8 OS=Arabidopsis thaliana OX=3702 GN=At1g64760 PE=2 SV=2
Chr11	mRNA:Vitis11G0376	669	398	0.59	syntaxin-32 [Vitis riparia]	Syntaxin-32 OS=Arabidopsis thaliana OX=3702 GN=SYP32 PE=2 SV=1
Chr11	mRNA:Vitis11G0377	2133	2133	1	uncharacterized protein LOC117924611 [Vitis riparia]	Ras modification protein erf4 OS=Schizosaccharomyces pombe (strain 972 / ATCC 24843) OX=284812 GN=erf4 PE=1 SV=1
Chr11	mRNA:Vitis11G0378	966	909	0.94	nucleolar protein dao-5-like [Vitis riparia]	Ribosomal RNA small subunit methyltransferase H OS=Mycoplasma arthritidis (strain 158L3-1) OX=243272 GN=rsmH PE=3 SV=1
Chr11	mRNA:Vitis11G0379	1599	1599	1	PREDICTED: omega-hydroxypalmitate O-feruloyl transferase [Vitis vinifera]>RVW47519.1 Omega-hydroxypalmitate O-feruloyl transferase [Vitis vinifera]>RVX10907.1 Omega-hydroxypalmitate O-feruloyl transferase [Vitis vinifera]	Alcohol acyl transferase 1 allele RGb OS=Malus domestica OX=3750 GN=AAT1RGB PE=3 SV=1
Chr11	mRNA:Vitis11G0380	597	544	0.91	PREDICTED: polyadenylate-binding protein-interacting protein 5 [Vitis vinifera]>XP_010656368.1 PREDICTED: polyadenylate-binding protein-interacting protein 5 [Vitis vinifera]>XP_010656369.1 PREDICTED: polyadenylate-binding protein-interacting protein 5 [Vitis vinifera]>XP_010656370.1 PREDICTED: polyadenylate-binding protein-interacting protein 5 [Vitis vinifera]	Polyadenylate-binding protein-interacting protein 6 OS=Arabidopsis thaliana OX=3702 GN=CID6 PE=2 SV=1
Chr11	mRNA:Vitis11G0381	7827	3945	0.5	dnaJ homolog subfamily C GRV2 isoform X1 [Vitis riparia]	DnaJ homolog subfamily C GRV2 OS=Arabidopsis thaliana OX=3702 GN=GRV2 PE=1 SV=1
Chr11	mRNA:Vitis11G0800	318	235	0.74	unnamed protein product, partial [Vitis vinifera]	WAT1-related protein At4g30420 OS=Arabidopsis thaliana OX=3702 GN=At4g30420 PE=3 SV=1
Chr11	mRNA:Vitis11G0899	504	207	0.41	PREDICTED: RING-H2 finger protein ATL56-like [Vitis vinifera]>XP_034699327.1 RING-H2 finger protein ATL56 [Vitis riparia]	RING-H2 finger protein ATL56 OS=Arabidopsis thaliana OX=3702 GN=ATL56 PE=2 SV=1
Chr11	mRNA:Vitis11G0900	450	438	0.97	unnamed protein product, partial [Vitis vinifera]	NA
Chr11	mRNA:Vitis11G0905	678	473	0.7	PREDICTED: methyl-CpG-binding domain-containing protein 2 [Vitis vinifera]>XP_010656722.1 PREDICTED: methyl-CpG-binding domain-containing protein 2 [Vitis vinifera]>XP_010656723.1 PREDICTED: methyl-CpG-binding domain-containing protein 2 [Vitis vinifera]>XP_010656724.1 PREDICTED: methyl-CpG-binding domain-containing protein 2 [Vitis vinifera]>XP_010656725.1 PREDICTED: methyl-CpG-binding domain-co…	Methyl-CpG-binding domain-containing protein 2 OS=Arabidopsis thaliana OX=3702 GN=MBD2 PE=1 SV=1
Chr11	mRNA:Vitis11G0906	939	737	0.78	uncharacterized protein LOC117924715 [Vitis riparia]	Developmentally-regulated GTP-binding protein 1 homolog OS=Dictyostelium discoideum OX=44689 GN=drg1 PE=3 SV=1
Chr11	mRNA:Vitis11G0908	966	966	1	hypothetical protein VITISV_031957 [Vitis vinifera]	Serum response factor OS=Mus musculus OX=10090 GN=Srf PE=1 SV=1
Chr11	mRNA:Vitis11G0912	1209	1029	0.85	PREDICTED: DEAD-box ATP-dependent RNA helicase 10 isoform X2 [Vitis vinifera]>XP_019078635.1 PREDICTED: DEAD-box ATP-dependent RNA helicase 10 isoform X2 [Vitis vinifera]	DEAD-box ATP-dependent RNA helicase 10 OS=Arabidopsis thaliana OX=3702 GN=RH10 PE=1 SV=2
Chr11	mRNA:Vitis11G0917	1296	1296	1	ethanolamine-phosphate cytidylyltransferase-like [Vitis riparia]>XP_034679759.1 ethanolamine-phosphate cytidylyltransferase-like [Vitis riparia]>XP_034679760.1 ethanolamine-phosphate cytidylyltransferase-like [Vitis riparia]	Ethanolamine-phosphate cytidylyltransferase OS=Arabidopsis thaliana OX=3702 GN=PECT1 PE=1 SV=1
Chr11	mRNA:Vitis11G0918	705	705	1	hypothetical protein CK203_052937 [Vitis vinifera]	Pyruvate dehydrogenase E1 component OS=Buchnera aphidicola subsp. Acyrthosiphon pisum (strain APS) OX=107806 GN=aceE PE=3 SV=1
Chr11	mRNA:Vitis11G0922	558	558	1	hypothetical protein VITISV_027248 [Vitis vinifera]	Isoamylase 1, chloroplastic OS=Arabidopsis thaliana OX=3702 GN=ISA1 PE=1 SV=1
Chr11	mRNA:Vitis11G0923	840	732	0.87	hypothetical protein VITISV_027248 [Vitis vinifera]	Isoamylase 1, chloroplastic OS=Oryza sativa subsp. japonica OX=39947 GN=ISA1 PE=1 SV=1
Chr11	mRNA:Vitis11G0924	891	857	0.96	hypothetical protein VITISV_016423 [Vitis vinifera]	Isoamylase 1, chloroplastic OS=Arabidopsis thaliana OX=3702 GN=ISA1 PE=1 SV=1
Chr11	mRNA:Vitis11G0927	375	145	0.39	galacturonokinase [Vitis riparia]	Galacturonokinase OS=Arabidopsis thaliana OX=3702 GN=GALAK PE=1 SV=1
Chr11	mRNA:Vitis11G0928	903	903	1	PREDICTED: galacturonokinase [Vitis vinifera]>CBI40670.3 unnamed protein product, partial [Vitis vinifera]	Galacturonokinase OS=Arabidopsis thaliana OX=3702 GN=GALAK PE=1 SV=1
Chr19	mRNA:Vitis19G0040	489	135	0.28	probable sodium/metabolite cotransporter BASS1, chloroplastic, partial [Vitis riparia]	Probable sodium/metabolite cotransporter BASS1, chloroplastic OS=Arabidopsis thaliana OX=3702 GN=BASS1 PE=2 SV=1
Chr19	mRNA:Vitis19G0274	426	412	0.97	polyphenol oxidase, chloroplastic-like [Vitis riparia]	Polyphenol oxidase A1, chloroplastic OS=Vicia faba OX=3906 PE=1 SV=1
Chr19	mRNA:Vitis19G0340	930	807	0.87	hypothetical protein CK203_064718 [Vitis vinifera]	Protein ACCELERATED CELL DEATH 6 OS=Arabidopsis thaliana OX=3702 GN=ACD6 PE=1 SV=1
Chr19	mRNA:Vitis19G0345	1092	792	0.73	PREDICTED: F-box protein At1g30790 isoform X2 [Vitis vinifera]	F-box protein At5g49610 OS=Arabidopsis thaliana OX=3702 GN=At5g49610 PE=1 SV=1
Chr19	mRNA:Vitis19G0346	3759	3159	0.84	PREDICTED: putative multidrug resistance protein [Vitis vinifera]	ABC transporter B family member 15 OS=Arabidopsis thaliana OX=3702 GN=ABCB15 PE=3 SV=1
Chr19	mRNA:Vitis19G0347	606	464	0.77	PREDICTED: protein NDR1 [Vitis vinifera]	Protein NDR1 OS=Arabidopsis thaliana OX=3702 GN=NDR1 PE=1 SV=1
Chr19	mRNA:Vitis19G0348	741	741	1	Gibberellin 2-beta-dioxygenase 8 [Vitis vinifera]	Gibberellin 2-beta-dioxygenase 8 OS=Arabidopsis thaliana OX=3702 GN=GA2OX8 PE=1 SV=2
Chr19	mRNA:Vitis19G0349	990	695	0.7	gibberellin 2-beta-dioxygenase 8-like [Vitis vinifera]>XP_010644402.1 PREDICTED: gibberellin 2-beta-dioxygenase 8-like isoform X1 [Vitis vinifera]>XP_010644403.1 PREDICTED: gibberellin 2-beta-dioxygenase 8-like isoform X1 [Vitis vinifera]>ANW48423.1 gibberellin [Vitis vinifera subsp. caucasica]>AGQ42620.1 GA2ox6 [Vitis vinifera]>CAN72091.1 hypothetical protein VITISV_008387 [Vitis vinifera]>CBI23…	Gibberellin 2-beta-dioxygenase 8 OS=Arabidopsis thaliana OX=3702 GN=GA2OX8 PE=1 SV=2
Chr19	mRNA:Vitis19G0350	561	561	1	PREDICTED: trafficking protein particle complex subunit 3 [Vitis vinifera]>CAN64900.1 hypothetical protein VITISV_041653 [Vitis vinifera]>CBI23959.3 unnamed protein product, partial [Vitis vinifera]	Trafficking protein particle complex subunit 3 OS=Gallus gallus OX=9031 GN=TRAPPC3 PE=2 SV=1
Chr19	mRNA:Vitis19G0351	420	420	1	PREDICTED: uncharacterized protein LOC100243568 [Vitis vinifera]>RVW99677.1 hypothetical protein CK203_021417 [Vitis vinifera]	4-hydroxy-tetrahydrodipicolinate reductase OS=Vibrio campbellii (strain ATCC BAA-1116 / BB120) OX=338187 GN=dapB PE=3 SV=1
Chr19	mRNA:Vitis19G0352	333	333	1	uncharacterized protein LOC117908499 [Vitis riparia]	Methionyl-tRNA formyltransferase OS=Synechococcus sp. (strain ATCC 27264 / PCC 7002 / PR-6) OX=32049 GN=fmt PE=3 SV=1
Chr19	mRNA:Vitis19G0353	312	312	1	Protein LHCP translocation defect [Vitis vinifera]	Protein LHCP TRANSLOCATION DEFECT OS=Arabidopsis thaliana OX=3702 GN=LTD PE=1 SV=1
Chr19	mRNA:Vitis19G0354	987	987	1	PREDICTED: chloroplastic lipocalin [Vitis vinifera]>RVW99673.1 Chloroplastic lipocalin [Vitis vinifera]	Chloroplastic lipocalin OS=Arabidopsis thaliana OX=3702 GN=CHL PE=1 SV=1
Chr19	mRNA:Vitis19G0375	453	453	1	Calcium-binding protein PBP1 [Vitis vinifera]>RVW94805.1 Calcium-binding protein PBP1 [Vitis vinifera]	Calcium-binding protein KRP1 OS=Arabidopsis thaliana OX=3702 GN=KRP1 PE=2 SV=1
Chr19	mRNA:Vitis19G0376	1488	1488	1	hypothetical protein VITISV_016390 [Vitis vinifera]	Transcription factor bHLH123 OS=Arabidopsis thaliana OX=3702 GN=BHLH123 PE=1 SV=1
Chr19	mRNA:Vitis19G0377	1257	1109	0.88	WD repeat-containing protein 25 [Vitis riparia]	WD repeat-containing protein 25 OS=Homo sapiens OX=9606 GN=WDR25 PE=1 SV=3
Chr19	mRNA:Vitis19G0378	1842	1688	0.92	indole-3-acetic acid-amido synthetase GH3.6 [Vitis riparia]	Indole-3-acetic acid-amido synthetase GH3.6 OS=Arabidopsis thaliana OX=3702 GN=GH3.6 PE=1 SV=1
Chr19	mRNA:Vitis19G0379	507	507	1	PREDICTED: multiple organellar RNA editing factor 9, chloroplastic [Vitis vinifera]>XP_010644312.1 PREDICTED: multiple organellar RNA editing factor 9, chloroplastic [Vitis vinifera]>XP_034677896.1 multiple organellar RNA editing factor 9, chloroplastic [Vitis riparia]	Multiple organellar RNA editing factor 9, chloroplastic OS=Arabidopsis thaliana OX=3702 GN=MORF9 PE=1 SV=1
Chr19	mRNA:Vitis19G0380	465	465	1	PREDICTED: uncharacterized protein LOC100260725 [Vitis vinifera]>XP_034679087.1 uncharacterized protein LOC117909244 [Vitis riparia]>RVW94719.1 hypothetical protein CK203_029809 [Vitis vinifera]>CBI20468.3 unnamed protein product, partial [Vitis vinifera]	NA
Chr19	mRNA:Vitis19G0381	1023	1023	1	uncharacterized protein LOC117909312 [Vitis riparia]	NA
Chr19	mRNA:Vitis19G0382	1119	540	0.48	mRNA cap guanine-N7 methyltransferase 1 isoform X1 [Vitis riparia]	mRNA cap guanine-N7 methyltransferase 1 OS=Arabidopsis thaliana OX=3702 GN=At3g20650 PE=2 SV=1
Chr19	mRNA:Vitis19G0383	1587	1587	1	putative beta-glucosidase 41 [Vitis riparia]	Beta-glucosidase 25 OS=Oryza sativa subsp. japonica OX=39947 GN=BGLU25 PE=2 SV=2
Chr19	mRNA:Vitis19G0384	783	295	0.38	PREDICTED: 60S ribosomal protein L8 [Vitis vinifera]>XP_034678559.1 60S ribosomal protein L8-like [Vitis riparia]>RVW94668.1 60S ribosomal protein L8 [Vitis vinifera]	60S ribosomal protein L8 OS=Solanum lycopersicum OX=4081 GN=RPL8 PE=2 SV=1
Chr19	mRNA:Vitis19G0385	408	408	1	PREDICTED: glycine-rich RNA-binding protein 3, mitochondrial isoform X1 [Vitis vinifera]>CAN78606.1 hypothetical protein VITISV_024164 [Vitis vinifera]>CBI20473.3 unnamed protein product, partial [Vitis vinifera]	Organelle RRM domain-containing protein 2, mitochondrial OS=Arabidopsis thaliana OX=3702 GN=ORRM2 PE=1 SV=1
Chr19	mRNA:Vitis19G0386	363	363	1	PREDICTED: uncharacterized protein LOC100258992 [Vitis vinifera]	Microtubule-associated tumor suppressor candidate 2 OS=Homo sapiens OX=9606 GN=MTUS2 PE=1 SV=3
Chr19	mRNA:Vitis19G0387	1572	1572	1	PREDICTED: organic cation/carnitine transporter 4 isoform X2 [Vitis vinifera]	Organic cation/carnitine transporter 4 OS=Arabidopsis thaliana OX=3702 GN=OCT4 PE=2 SV=1
Chr19	mRNA:Vitis19G0388	369	220	0.6	uncharacterized protein LOC117909377 [Vitis riparia]	(S)-2-haloacid dehalogenase H-109 OS=Pseudomonas putida OX=303 GN=dehH109 PE=3 SV=1
Chr19	mRNA:Vitis19G0389	261	142	0.54	hypothetical protein SORBI_3010G089300 [Sorghum bicolor]	NA
Chr19	mRNA:Vitis19G0390	1707	543	0.32	(-)-germacrene D synthase-like isoform X1 [Vitis riparia]	(-)-germacrene D synthase OS=Vitis vinifera OX=29760 GN=VIT_19s0014g04930 PE=1 SV=1
Chr19	mRNA:Vitis19G0396	1644	1644	1	PREDICTED: chitin-inducible gibberellin-responsive protein 1 [Vitis vinifera]	Chitin-inducible gibberellin-responsive protein 1 OS=Oryza sativa subsp. japonica OX=39947 GN=CIGR1 PE=2 SV=1
Chr19	mRNA:Vitis19G0397	1134	1120	0.99	PREDICTED: calcium/calmodulin-regulated receptor-like kinase 1 [Vitis vinifera]>XP_010644318.1 PREDICTED: calcium/calmodulin-regulated receptor-like kinase 1 [Vitis vinifera]>CBI20485.3 unnamed protein product, partial [Vitis vinifera]	Calcium/calmodulin-regulated receptor-like kinase 1 OS=Arabidopsis thaliana OX=3702 GN=CRLK1 PE=1 SV=1
Chr19	mRNA:Vitis19G0398	576	576	1	50S ribosomal protein L24, chloroplastic [Vitis riparia]>XP_034677872.1 50S ribosomal protein L24, chloroplastic [Vitis riparia]>XP_034677873.1 50S ribosomal protein L24, chloroplastic [Vitis riparia]	50S ribosomal protein L24, chloroplastic OS=Nicotiana tabacum OX=4097 GN=RPL24 PE=1 SV=1
Chr19	mRNA:Vitis19G0399	1299	1013	0.78	PREDICTED: dihydroflavonol 4-reductase [Vitis vinifera]	Dihydroflavonol 4-reductase OS=Arabidopsis thaliana OX=3702 GN=DFRA PE=1 SV=2
Chr19	mRNA:Vitis19G0400	105	105	1	unnamed protein product, partial [Vitis vinifera]	NA
Chr19	mRNA:Vitis19G0401	1287	815	0.63	PREDICTED: uncharacterized protein LOC100260605 [Vitis vinifera]	ATP synthase subunit b, chloroplastic OS=Adiantum capillus-veneris OX=13818 GN=atpF PE=2 SV=2
Chr19	mRNA:Vitis19G0402	495	404	0.82	hypothetical protein CK203_087697 [Vitis vinifera]	Multidrug resistance protein sirA OS=Leptosphaeria maculans OX=5022 GN=sirA PE=2 SV=1
Chr19	mRNA:Vitis19G0403	525	525	1	PREDICTED: probable histone H2A.2 [Vitis vinifera]>XP_034677866.1 probable histone H2A.2 [Vitis riparia]>RVW37354.1 Histone H2A.6 [Vitis vinifera]>CBI20492.3 unnamed protein product, partial [Vitis vinifera]	Probable histone H2A.2 OS=Oryza sativa subsp. indica OX=39946 GN=OsI_025469 PE=3 SV=1
Chr19	mRNA:Vitis19G0404	846	333	0.39	uncharacterized protein LOC117908090 [Vitis riparia]	NA
Chr19	mRNA:Vitis19G0405	2967	2504	0.84	formin-like protein 5 [Vitis riparia]	Formin-like protein 5 OS=Arabidopsis thaliana OX=3702 GN=FH5 PE=2 SV=2
Chr19	mRNA:Vitis19G0406	579	579	1	21.7 kDa class VI heat shock protein [Vitis vinifera]>RVW94779.1 21.7 kDa class VI heat shock protein [Vitis vinifera]	21.7 kDa class VI heat shock protein OS=Arabidopsis thaliana OX=3702 GN=HSP21.7 PE=2 SV=1
Chr19	mRNA:Vitis19G0408	2421	2099	0.87	PREDICTED: kinesin-like protein KIN-14N isoform X1 [Vitis vinifera]	Kinesin-like protein KIN-14N OS=Arabidopsis thaliana OX=3702 GN=KIN14N PE=1 SV=1
Chr19	mRNA:Vitis19G0409	666	666	1	PREDICTED: photosynthetic NDH subunit of lumenal location 3, chloroplastic [Vitis vinifera]>RVW94781.1 Photosynthetic NDH subunit of lumenal location 3, chloroplastic [Vitis vinifera]>CAN78127.1 hypothetical protein VITISV_028757 [Vitis vinifera]>CBI20497.3 unnamed protein product, partial [Vitis vinifera]	Photosynthetic NDH subunit of lumenal location 3, chloroplastic OS=Arabidopsis thaliana OX=3702 GN=PNSL3 PE=1 SV=1
Chr19	mRNA:Vitis19G0410	381	381	1	thioredoxin-like protein CXXS1 [Vitis riparia]>RVW94780.1 Thioredoxin-like protein CXXS1 [Vitis vinifera]	Thioredoxin-like protein CXXS1 OS=Arabidopsis thaliana OX=3702 GN=CXXS1 PE=2 SV=2
Chr19	mRNA:Vitis19G0411	924	507	0.55	PREDICTED: transcription factor ILR3 [Vitis vinifera]>RVW94733.1 Transcription factor ILR3 [Vitis vinifera]>CBI20499.3 unnamed protein product, partial [Vitis vinifera]	Transcription factor ILR3 OS=Arabidopsis thaliana OX=3702 GN=ILR3 PE=1 SV=1
Chr19	mRNA:Vitis19G0412	1020	1001	0.98	PREDICTED: uncharacterized protein LOC100253680 [Vitis vinifera]	Gag-Pol polyprotein OS=Simian immunodeficiency virus (isolate CPZ GAB1) OX=402771 GN=gag-pol PE=3 SV=2
Chr19	mRNA:Vitis19G0413	609	609	1	putative zinc finger protein CONSTANS-LIKE 11 isoform X3 [Vitis riparia]	NA
Chr19	mRNA:Vitis19G0414	750	750	1	PREDICTED: putative zinc finger protein CONSTANS-LIKE 11 isoform X2 [Vitis vinifera]	Zinc finger protein CONSTANS-LIKE 12 OS=Arabidopsis thaliana OX=3702 GN=COL12 PE=1 SV=2
Chr19	mRNA:Vitis19G0415	1602	1602	1	PREDICTED: probable galacturonosyltransferase 12 [Vitis vinifera]>XP_034678174.1 probable galacturonosyltransferase 12 [Vitis riparia]>CBI20502.3 unnamed protein product, partial [Vitis vinifera]	Probable galacturonosyltransferase 12 OS=Arabidopsis thaliana OX=3702 GN=GAUT12 PE=2 SV=1
Chr19	mRNA:Vitis19G0417	477	307	0.64	unnamed protein product, partial [Vitis vinifera]	Diacylglycerol kinase 7 OS=Arabidopsis thaliana OX=3702 GN=DGK7 PE=1 SV=1
Chr19	mRNA:Vitis19G0418	1959	1792	0.91	autophagy-related protein 18f isoform X1 [Vitis riparia]	Autophagy-related protein 18f OS=Arabidopsis thaliana OX=3702 GN=ATG18F PE=2 SV=1
Chr19	mRNA:Vitis19G0419	3651	3503	0.96	PREDICTED: uncharacterized protein LOC100241773 [Vitis vinifera]	RNA-directed RNA polymerase L OS=Toscana virus OX=11590 GN=L PE=1 SV=1
Chr19	mRNA:Vitis19G0420	1113	956	0.86	polycomb group protein FIE1 [Vitis riparia]	Polycomb group protein FIE1 OS=Oryza sativa subsp. japonica OX=39947 GN=FIE2 PE=1 SV=1
Chr19	mRNA:Vitis19G0421	681	681	1	unnamed protein product, partial [Vitis vinifera]	Translation initiation factor IF-1 OS=Deinococcus geothermalis (strain DSM 11300 / AG-3a) OX=319795 GN=infA PE=3 SV=2
Chr19	mRNA:Vitis19G0422	2700	2411	0.89	pentatricopeptide repeat-containing protein At4g04790, mitochondrial-like [Vitis riparia]	Pentatricopeptide repeat-containing protein At4g04790, mitochondrial OS=Arabidopsis thaliana OX=3702 GN=At4g04790 PE=2 SV=2
Chr19	mRNA:Vitis19G0424	921	320	0.35	F-box protein DOR-like [Vitis riparia]	NA
Chr19	mRNA:Vitis19G0425	3636	3407	0.94	PREDICTED: protein transport protein Sec24-like At4g32640 isoform X1 [Vitis vinifera]>XP_010644340.1 PREDICTED: protein transport protein Sec24-like At4g32640 isoform X1 [Vitis vinifera]>CBI20515.3 unnamed protein product, partial [Vitis vinifera]	Protein transport protein Sec24-like At4g32640 OS=Arabidopsis thaliana OX=3702 GN=At4g32640 PE=3 SV=3
Chr19	mRNA:Vitis19G0426	549	549	1	hypothetical protein CK203_064724 [Vitis vinifera]	Protein ACCELERATED CELL DEATH 6 OS=Arabidopsis thaliana OX=3702 GN=ACD6 PE=1 SV=1
Chr19	mRNA:Vitis19G0427	279	279	1	hypothetical protein CK203_064731 [Vitis vinifera]	30S ribosomal protein S2 OS=Aeromonas hydrophila subsp. hydrophila (strain ATCC 7966 / DSM 30187 / BCRC 13018 / CCUG 14551 / JCM 1027 / KCTC 2358 / NCIMB 9240 / NCTC 8049) OX=380703 GN=rpsB PE=3 SV=1
Chr19	mRNA:Vitis19G0428	537	537	1	unnamed protein product, partial [Vitis vinifera]	NA
Chr19	mRNA:Vitis19G0429	894	664	0.74	putative F-box protein [Vitis vinifera]	F-box protein At5g07610 OS=Arabidopsis thaliana OX=3702 GN=At5g07610 PE=2 SV=1
Chr19	mRNA:Vitis19G0430	117	68	0.58	NA	NA
Chr19	mRNA:Vitis19G0431	1662	1662	1	PREDICTED: putative multidrug resistance protein [Vitis vinifera]	ABC transporter B family member 15 OS=Arabidopsis thaliana OX=3702 GN=ABCB15 PE=3 SV=1
Chr19	mRNA:Vitis19G0432	672	672	1	PREDICTED: protein NDR1 [Vitis vinifera]	Protein NDR1 OS=Arabidopsis thaliana OX=3702 GN=NDR1 PE=1 SV=1
Chr19	mRNA:Vitis19G0434	633	633	1	Gibberellin 2-beta-dioxygenase 8 [Vitis vinifera]	Gibberellin 2-beta-dioxygenase 8 OS=Arabidopsis thaliana OX=3702 GN=GA2OX8 PE=1 SV=2
Chr19	mRNA:Vitis19G0435	774	570	0.74	Gibberellin 2-beta-dioxygenase 8 [Vitis vinifera]>RVW99683.1 Gibberellin 2-beta-dioxygenase 8 [Vitis vinifera]	Gibberellin 2-beta-dioxygenase 8 OS=Arabidopsis thaliana OX=3702 GN=GA2OX8 PE=1 SV=2
Chr19	mRNA:Vitis19G0436	423	423	1	PREDICTED: 2S sulfur-rich seed storage protein 2-like [Vitis vinifera]	Conglutin delta 4 OS=Lupinus angustifolius OX=3871 GN=TanjilG_11789 PE=2 SV=1
Chr19	mRNA:Vitis19G0437	495	495	1	2S albumin-like [Vitis riparia]	2S albumin seed storage protein (Fragment) OS=Juglans regia OX=51240 PE=1 SV=1
Chr19	mRNA:Vitis19G0438	342	165	0.48	PREDICTED: protein translation factor SUI1 homolog [Vitis vinifera]>XP_034679427.1 protein translation factor SUI1 homolog [Vitis riparia]>CBI23936.3 unnamed protein product, partial [Vitis vinifera]	Protein translation factor SUI1 homolog OS=Oryza sativa subsp. indica OX=39946 GN=GOS2 PE=2 SV=1
Chr19	mRNA:Vitis19G0440	894	894	1	DDRGK domain-containing protein 1 [Vitis riparia]>XP_034679133.1 DDRGK domain-containing protein 1 [Vitis riparia]	DDRGK domain-containing protein 1 OS=Arabidopsis thaliana OX=3702 GN=At4g27120 PE=2 SV=1
Chr19	mRNA:Vitis19G0441	1986	1986	1	COBRA-like protein 10 [Vitis riparia]	COBRA-like protein 10 OS=Arabidopsis thaliana OX=3702 GN=COBL10 PE=1 SV=1
Chr19	mRNA:Vitis19G0442	1353	1263	0.93	GTPase-activating protein GYP7-like [Vitis riparia]	Rab GTPase-activating protein 22 OS=Arabidopsis thaliana OX=3702 GN=RABGAP22 PE=1 SV=1
Chr19	mRNA:Vitis19G0443	645	457	0.71	early nodulin-like protein 1 [Vitis riparia]	Early nodulin-like protein 2 OS=Arabidopsis thaliana OX=3702 GN=At4g27520 PE=1 SV=1
Chr19	mRNA:Vitis19G0444	1680	1623	0.97	protein disulfide isomerase-like 5-4 [Vitis riparia]	Protein disulfide isomerase-like 5-4 OS=Oryza sativa subsp. japonica OX=39947 GN=PDIL5-4 PE=2 SV=1
Chr19	mRNA:Vitis19G0445	945	945	1	electron transfer flavoprotein subunit alpha, mitochondrial [Vitis riparia]	Electron transfer flavoprotein subunit alpha, mitochondrial OS=Arabidopsis thaliana OX=3702 GN=ETFA PE=1 SV=1
Chr19	mRNA:Vitis19G0446	555	363	0.65	vascular-related unknown protein 4 [Vitis riparia]	Vascular-related unknown protein 4 OS=Arabidopsis thaliana OX=3702 GN=VUP4 PE=2 SV=1
Chr19	mRNA:Vitis19G0447	1980	1980	1	PREDICTED: homeobox-leucine zipper protein HDG2 isoform X1 [Vitis vinifera]>XP_019072524.1 PREDICTED: homeobox-leucine zipper protein HDG2 isoform X1 [Vitis vinifera]	Homeobox-leucine zipper protein HDG2 OS=Arabidopsis thaliana OX=3702 GN=HDG2 PE=1 SV=1
Chr19	mRNA:Vitis19G0448	1965	1796	0.91	Homeobox-leucine zipper protein HDG2 [Vitis vinifera]	Homeobox-leucine zipper protein HDG2 OS=Arabidopsis thaliana OX=3702 GN=HDG2 PE=1 SV=1
Chr19	mRNA:Vitis19G0449	1509	1509	1	PREDICTED: AP-5 complex subunit zeta-1 [Vitis vinifera]>CBI23948.3 unnamed protein product, partial [Vitis vinifera]	Transcription elongation factor SPT6 OS=Danio rerio OX=7955 GN=supt6h PE=1 SV=1
Chr19	mRNA:Vitis19G0450	1239	1232	0.99	putative F-box/LRR-repeat protein [Vitis vinifera]	F-box/LRR-repeat protein At3g03360 OS=Arabidopsis thaliana OX=3702 GN=At3g03360 PE=2 SV=2
Chr19	mRNA:Vitis19G0451	954	709	0.74	F-box/LRR-repeat protein [Vitis vinifera]	FBD-associated F-box protein At4g10400 OS=Arabidopsis thaliana OX=3702 GN=At4g10400 PE=2 SV=2
Chr19	mRNA:Vitis19G0452	1170	776	0.66	PREDICTED: glucose-6-phosphate/phosphate translocator 1, chloroplastic [Vitis vinifera]>AJV90959.1 GPT1 [Vitis vinifera]	Glucose-6-phosphate/phosphate translocator 1, chloroplastic OS=Arabidopsis thaliana OX=3702 GN=GPT1 PE=1 SV=1
Chr19	mRNA:Vitis19G0453	1377	1377	1	tryptophan synthase beta chain 1 [Vitis riparia]	Tryptophan synthase beta chain 2, chloroplastic OS=Camptotheca acuminata OX=16922 GN=TSB PE=2 SV=1
Chr19	mRNA:Vitis19G0454	1398	1398	1	F-box protein At3g62230 [Vitis riparia]	F-box protein At3g62230 OS=Arabidopsis thaliana OX=3702 GN=At3g62230 PE=1 SV=1
Chr19	mRNA:Vitis19G0455	906	906	1	PREDICTED: chloroplastic lipocalin [Vitis vinifera]>RVW99673.1 Chloroplastic lipocalin [Vitis vinifera]	Chloroplastic lipocalin OS=Arabidopsis thaliana OX=3702 GN=CHL PE=1 SV=1
Chr19	mRNA:Vitis19G0456	303	303	1	Protein LHCP translocation defect [Vitis vinifera]	Protein LHCP TRANSLOCATION DEFECT OS=Arabidopsis thaliana OX=3702 GN=LTD PE=1 SV=1
Chr19	mRNA:Vitis19G0457	333	333	1	uncharacterized protein LOC117908499 [Vitis riparia]	Methionyl-tRNA formyltransferase OS=Synechococcus sp. (strain ATCC 27264 / PCC 7002 / PR-6) OX=32049 GN=fmt PE=3 SV=1
Chr19	mRNA:Vitis19G0458	567	462	0.81	hypothetical protein CK203_082811 [Vitis vinifera]	4-hydroxy-3-methylbut-2-en-1-yl diphosphate synthase (ferredoxin) OS=Thermosynechococcus elongatus (strain BP-1) OX=197221 GN=ispG PE=1 SV=1
Chr19	mRNA:Vitis19G0459	561	561	1	PREDICTED: trafficking protein particle complex subunit 3 [Vitis vinifera]>CAN64900.1 hypothetical protein VITISV_041653 [Vitis vinifera]>CBI23959.3 unnamed protein product, partial [Vitis vinifera]	Trafficking protein particle complex subunit 3 OS=Gallus gallus OX=9031 GN=TRAPPC3 PE=2 SV=1
Chr19	mRNA:Vitis19G0460	2817	2598	0.92	microtubule-associated protein TORTIFOLIA1-like [Vitis riparia]	Microtubule-associated protein TORTIFOLIA1 OS=Arabidopsis thaliana OX=3702 GN=TOR1 PE=1 SV=2
Chr19	mRNA:Vitis19G0461	642	348	0.54	PREDICTED: serine/threonine-protein kinase CDL1 isoform X2 [Vitis vinifera]>XP_019072930.1 PREDICTED: serine/threonine-protein kinase CDL1 isoform X2 [Vitis vinifera]>XP_034678730.1 probable serine/threonine-protein kinase PBL23 isoform X1 [Vitis riparia]	Probable serine/threonine-protein kinase PBL23 OS=Arabidopsis thaliana OX=3702 GN=PBL23 PE=2 SV=1
Chr19	mRNA:Vitis19G0462	1893	1893	1	PREDICTED: uncharacterized protein LOC109121846 [Vitis vinifera]>CBI26606.3 unnamed protein product, partial [Vitis vinifera]	Protein MAINTENANCE OF MERISTEMS OS=Arabidopsis thaliana OX=3702 GN=MAIN PE=1 SV=1
Chr19	mRNA:Vitis19G0463	288	166	0.58	PREDICTED: uncharacterized protein LOC100252146 [Vitis vinifera]>RVW99595.1 hypothetical protein CK203_021431 [Vitis vinifera]	Genome polyprotein OS=Hepatitis GB virus B OX=39113 PE=1 SV=1
Chr19	mRNA:Vitis19G0464	1497	1416	0.95	probable folate-biopterin transporter 4 [Vitis riparia]	Probable folate-biopterin transporter 4 OS=Arabidopsis thaliana OX=3702 GN=At5g54860 PE=2 SV=1
Chr19	mRNA:Vitis19G0465	759	461	0.61	vacuolar protein sorting-associated protein 22 homolog 1 [Vitis riparia]	Vacuolar protein sorting-associated protein 22 homolog 1 OS=Arabidopsis thaliana OX=3702 GN=VP22-1 PE=2 SV=2
Chr19	mRNA:Vitis19G0466	780	780	1	fatty acid desaturase 4, chloroplastic [Vitis riparia]	Fatty acid desaturase 4, chloroplastic OS=Arabidopsis thaliana OX=3702 GN=FAD4 PE=1 SV=1
Chr19	mRNA:Vitis19G0467	1596	1395	0.87	PREDICTED: uncharacterized protein LOC100267545 isoform X1 [Vitis vinifera]>CBI26614.3 unnamed protein product, partial [Vitis vinifera]	NA
Chr19	mRNA:Vitis19G0468	1374	1374	1	unnamed protein product, partial [Vitis vinifera]	Cytochrome P450 716B1 OS=Picea sitchensis OX=3332 GN=CYP716B1 PE=2 SV=1
Chr19	mRNA:Vitis19G0469	231	231	1	PREDICTED: cytochrome P450 716B1 [Vitis vinifera]	Cytochrome P450 716B2 OS=Picea sitchensis OX=3332 GN=CYP716B2 PE=2 SV=1
Chr19	mRNA:Vitis19G0470	423	423	1	Cytochrome P450 716B2 [Vitis vinifera]	Beta-amyrin 28-monooxygenase OS=Kalopanax septemlobus OX=228393 GN=CYP716A94 PE=1 SV=1
Chr19	mRNA:Vitis19G0471	1182	1084	0.92	PREDICTED: cytochrome P450 716B1 isoform X2 [Vitis vinifera]	Cytochrome P450 716B1 OS=Picea sitchensis OX=3332 GN=CYP716B1 PE=2 SV=1
Chr19	mRNA:Vitis19G0472	360	360	1	protein FATTY ACID EXPORT 5-like [Vitis riparia]	Protein FATTY ACID EXPORT 6 OS=Arabidopsis thaliana OX=3702 GN=FAX6 PE=3 SV=1
Chr19	mRNA:Vitis19G0473	2595	2583	1	PREDICTED: uncharacterized protein LOC100260565 [Vitis vinifera]	CRS2-associated factor 2, mitochondrial OS=Arabidopsis thaliana OX=3702 GN=At5g54890 PE=2 SV=1
Chr19	mRNA:Vitis19G0474	1299	1167	0.9	purple acid phosphatase 18 [Vitis riparia]	Purple acid phosphatase 18 OS=Arabidopsis thaliana OX=3702 GN=PAP18 PE=2 SV=1
Chr19	mRNA:Vitis19G0475	2394	2394	1	probable disease resistance protein At4g27220 [Vitis riparia]	Disease resistance protein At4g27190 OS=Arabidopsis thaliana OX=3702 GN=At4g27190 PE=2 SV=1
Chr19	mRNA:Vitis19G0476	3474	1977	0.57	PREDICTED: uncharacterized protein LOC100264016 isoform X3 [Vitis vinifera]	Gene BABR protein 2 OS=Babesia bovis OX=5865 PE=2 SV=1
Chr19	mRNA:Vitis19G0477	1416	633	0.45	uncharacterized protein LOC117908973 isoform X4 [Vitis riparia]	1,4-alpha-glucan-branching enzyme OS=Rhizophagus irregularis (strain DAOM 181602 / DAOM 197198 / MUCL 43194) OX=747089 GN=GLC3 PE=2 SV=2
Chr19	mRNA:Vitis19G0479	2253	2050	0.91	PREDICTED: DEAD-box ATP-dependent RNA helicase 32 [Vitis vinifera]	DEAD-box ATP-dependent RNA helicase 32 OS=Arabidopsis thaliana OX=3702 GN=RH32 PE=2 SV=1
Chr19	mRNA:Vitis19G0480	1494	1067	0.71	hypothetical protein VITISV_016662 [Vitis vinifera]	Polyadenylate-binding protein-interacting protein 4 OS=Arabidopsis thaliana OX=3702 GN=CID4 PE=2 SV=1
Chr19	mRNA:Vitis19G0481	1245	1245	1	hypothetical protein CK203_078330 [Vitis vinifera]	Zinc finger and BTB domain-containing protein 24 OS=Danio rerio OX=7955 GN=zbtb24 PE=2 SV=1
Chr19	mRNA:Vitis19G0482	1011	1011	1	PREDICTED: 1-acyl-sn-glycerol-3-phosphate acyltransferase isoform X1 [Vitis vinifera]>XP_010644448.1 PREDICTED: 1-acyl-sn-glycerol-3-phosphate acyltransferase isoform X1 [Vitis vinifera]	1-acyl-sn-glycerol-3-phosphate acyltransferase OS=Cocos nucifera OX=13894 PE=1 SV=1
Chr19	mRNA:Vitis19G0483	2187	2187	1	PREDICTED: heat shock 70 kDa protein 16 [Vitis vinifera]>XP_019072923.1 PREDICTED: heat shock 70 kDa protein 16 [Vitis vinifera]	Heat shock 70 kDa protein 16 OS=Arabidopsis thaliana OX=3702 GN=HSP70-16 PE=2 SV=1
Chr19	mRNA:Vitis19G0484	1413	1112	0.79	uncharacterized protein LOC117908062 [Vitis riparia]>XP_034677611.1 uncharacterized protein LOC117908062 [Vitis riparia]	Glutamyl aminopeptidase OS=Rattus norvegicus OX=10116 GN=Enpep PE=1 SV=2
Chr19	mRNA:Vitis19G0486	2352	1770	0.75	PREDICTED: uncharacterized protein LOC100255542 [Vitis vinifera]	Protein BRANCHLESS TRICHOME OS=Arabidopsis thaliana OX=3702 GN=BLT PE=1 SV=1
Chr19	mRNA:Vitis19G0487	627	594	0.95	OVARIAN TUMOR DOMAIN-containing deubiquitinating enzyme 2 [Vitis riparia]>XP_034679453.1 OVARIAN TUMOR DOMAIN-containing deubiquitinating enzyme 2 [Vitis riparia]	OVARIAN TUMOR DOMAIN-containing deubiquitinating enzyme 2 OS=Arabidopsis thaliana OX=3702 GN=OTU2 PE=1 SV=1
Chr19	mRNA:Vitis19G0488	576	380	0.66	PREDICTED: reactive Intermediate Deaminase A, chloroplastic [Vitis vinifera]	Reactive Intermediate Deaminase A, chloroplastic OS=Arabidopsis thaliana OX=3702 GN=RIDA PE=1 SV=1
Chr19	mRNA:Vitis19G0489	642	642	1	NEP1-interacting protein 2 [Vitis vinifera]	RING-H2 finger protein ATL68 OS=Arabidopsis thaliana OX=3702 GN=ATL68 PE=2 SV=1
Chr19	mRNA:Vitis19G0490	258	258	1	calcium-dependent protein kinase 1e [Vitis amurensis]	NA
Chr19	mRNA:Vitis19G0491	339	92	0.27	PREDICTED: protein translation factor SUI1 homolog [Vitis vinifera]>XP_034677892.1 protein translation factor SUI1 homolog [Vitis riparia]>XP_034677893.1 protein translation factor SUI1 homolog [Vitis riparia]>RVW40253.1 Protein translation factor SUI1-like [Vitis vinifera]>RVW99568.1 Protein translation factor SUI1-like [Vitis vinifera]>CBI26638.3 unnamed protein product, partial [Vitis vinifera]	Protein translation factor SUI1 homolog OS=Zea mays OX=4577 GN=TIF PE=3 SV=1
Chr19	mRNA:Vitis19G0588	1089	1014	0.93	PREDICTED: putative MO25-like protein At5g47540 [Vitis vinifera]>CBI26723.3 unnamed protein product, partial [Vitis vinifera]	MO25-like protein At2g03410 OS=Arabidopsis thaliana OX=3702 GN=At2g03410 PE=2 SV=1
Chr19	mRNA:Vitis19G0589	309	155	0.5	unnamed protein product, partial [Vitis vinifera]	Capsid vertex component 2 OS=Gallid herpesvirus 2 (strain Chicken/Md5/ATCC VR-987) OX=10389 GN=CVC2 PE=3 SV=1
Chr19	mRNA:Vitis19G0590	846	576	0.68	unnamed protein product, partial [Vitis vinifera]	40S ribosomal protein S8 OS=Oryza sativa subsp. japonica OX=39947 GN=RPS8 PE=2 SV=2
Chr19	mRNA:Vitis19G0591	714	714	1	uncharacterized protein LOC117909171 [Vitis riparia]	Cytokinin riboside 5'-monophosphate phosphoribohydrolase OS=Pseudomonas aeruginosa (strain ATCC 15692 / DSM 22644 / CIP 104116 / JCM 14847 / LMG 12228 / 1C / PRS 101 / PAO1) OX=208964 GN=PA4923 PE=1 SV=2
Chr19	mRNA:Vitis19G0592	618	618	1	chloroplastic import inner membrane translocase subunit TIM22-2 [Vitis riparia]	Mitochondrial import inner membrane translocase subunit TIM22-3 OS=Arabidopsis thaliana OX=3702 GN=TIM22-3 PE=2 SV=1
Chr19	mRNA:Vitis19G0593	3723	3403	0.91	kinesin-like protein KIN-12F [Vitis riparia]	Kinesin-like protein KIN-12F OS=Arabidopsis thaliana OX=3702 GN=KIN12F PE=3 SV=1
Chr19	mRNA:Vitis19G0594	1437	848	0.59	hypothetical protein CK203_011844 [Vitis vinifera]	Protein SRC2 OS=Glycine max OX=3847 GN=SRC2 PE=2 SV=1
Chr19	mRNA:Vitis19G0595	1338	342	0.26	PREDICTED: cytochrome P450 89A2 [Vitis vinifera]>XP_010662053.1 PREDICTED: cytochrome P450 89A2 [Vitis vinifera]>RVW78720.1 Cytochrome P450 89A2 [Vitis vinifera]	Cytochrome P450 89A2 OS=Arabidopsis thaliana OX=3702 GN=CYP89A2 PE=2 SV=2
Chr19	mRNA:Vitis19G0596	4170	3917	0.94	PREDICTED: protein TORNADO 1 [Vitis vinifera]	Protein TORNADO 1 OS=Arabidopsis thaliana OX=3702 GN=TRN1 PE=2 SV=1
Chr19	mRNA:Vitis19G0597	1449	749	0.52	hypothetical protein VITISV_003519 [Vitis vinifera]	Heterogeneous nuclear ribonucleoprotein 1 OS=Arabidopsis thaliana OX=3702 GN=RNP1 PE=1 SV=1
Chr19	mRNA:Vitis19G0598	1791	1791	1	probably inactive leucine-rich repeat receptor-like protein kinase IMK2 [Vitis riparia]	Leucine-rich repeat receptor-like protein kinase PXC1 OS=Arabidopsis thaliana OX=3702 GN=PXC1 PE=1 SV=1
Chr19	mRNA:Vitis19G0599	894	827	0.93	unnamed protein product, partial [Vitis vinifera]	Probable serine/threonine-protein kinase WNK11 OS=Arabidopsis thaliana OX=3702 GN=WNK11 PE=2 SV=1
Chr19	mRNA:Vitis19G0600	1602	1602	1	truncated FRIGIDA-like protein 1 [Vitis riparia]	FRIGIDA-like protein 1 OS=Arabidopsis thaliana OX=3702 GN=FRL1 PE=1 SV=1
Chr19	mRNA:Vitis19G0601	879	879	1	PREDICTED: truncated FRIGIDA-like protein 1 isoform X4 [Vitis vinifera]	FRIGIDA-like protein 2 OS=Arabidopsis thaliana OX=3702 GN=FRL2 PE=3 SV=1
Chr19	mRNA:Vitis19G0602	756	651	0.86	hypothetical protein CK203_011859 [Vitis vinifera]	FRIGIDA-like protein 4a OS=Arabidopsis thaliana OX=3702 GN=FRL4A PE=2 SV=1
Chr19	mRNA:Vitis19G0603	1629	931	0.57	probable WRKY transcription factor 20 [Vitis riparia]	Probable WRKY transcription factor 20 OS=Arabidopsis thaliana OX=3702 GN=WRKY20 PE=2 SV=1
Chr19	mRNA:Vitis19G0604	819	214	0.26	hypothetical protein CK203_116005 [Vitis vinifera]>CAN78296.1 hypothetical protein VITISV_004661 [Vitis vinifera]	NA
Chr19	mRNA:Vitis19G0605	1638	1338	0.82	scarecrow-like protein 21 [Vitis riparia]>XP_034678571.1 scarecrow-like protein 21 [Vitis riparia]>XP_034678572.1 scarecrow-like protein 21 [Vitis riparia]	Scarecrow-like transcription factor PAT1 OS=Arabidopsis thaliana OX=3702 GN=PAT1 PE=1 SV=1
Chr19	mRNA:Vitis19G0606	537	537	1	PREDICTED: uncharacterized protein LOC100250451 isoform X1 [Vitis vinifera]	Chaperone protein DnaJ OS=Exiguobacterium sp. (strain ATCC BAA-1283 / AT1b) OX=360911 GN=dnaJ PE=3 SV=1
Chr19	mRNA:Vitis19G0607	303	189	0.62	PREDICTED: uncharacterized protein LOC100255436 [Vitis vinifera]>XP_034678070.1 uncharacterized protein LOC117908542 [Vitis riparia]>RVW50257.1 hypothetical protein CK203_116008 [Vitis vinifera]>RVX14684.1 hypothetical protein CK203_011864 [Vitis vinifera]>CBI26740.3 unnamed protein product, partial [Vitis vinifera]	Serine/threonine-protein phosphatase BSL3 OS=Arabidopsis thaliana OX=3702 GN=BSL3 PE=1 SV=2
Chr19	mRNA:Vitis19G0608	1614	426	0.26	transcription termination factor MTERF9, chloroplastic [Vitis riparia]>XP_034679089.1 transcription termination factor MTERF9, chloroplastic [Vitis riparia]>XP_034679090.1 transcription termination factor MTERF9, chloroplastic [Vitis riparia]	Transcription termination factor MTERF9, chloroplastic OS=Arabidopsis thaliana OX=3702 GN=MTERF9 PE=2 SV=1
Chr19	mRNA:Vitis19G0609	1635	1176	0.72	zinc finger CCCH domain-containing protein 18-like isoform X2 [Vitis riparia]	Zinc finger CCCH domain-containing protein 18 OS=Arabidopsis thaliana OX=3702 GN=At2g05160 PE=2 SV=1
Chr19	mRNA:Vitis19G0610	1326	1326	1	U-box domain-containing protein 4 [Vitis vinifera]	U-box domain-containing protein 14 OS=Arabidopsis thaliana OX=3702 GN=PUB14 PE=1 SV=1
Chr19	mRNA:Vitis19G0611	1380	1216	0.88	hypothetical protein CK203_116013 [Vitis vinifera]>CAN83508.1 hypothetical protein VITISV_006363 [Vitis vinifera]	NA
Chr19	mRNA:Vitis19G0612	375	172	0.46	hypothetical protein CK203_116014 [Vitis vinifera]>RVX14618.1 hypothetical protein CK203_011870 [Vitis vinifera]>CAN83217.1 hypothetical protein VITISV_018000 [Vitis vinifera]>CBI26746.3 unnamed protein product, partial [Vitis vinifera]	Signal recognition particle 54 kDa protein OS=Thermococcus onnurineus (strain NA1) OX=523850 GN=srp54 PE=3 SV=1
Chr19	mRNA:Vitis19G0613	1293	1293	1	putative DUF21 domain-containing protein At3g13070, chloroplastic [Vitis riparia]	DUF21 domain-containing protein At1g55930, chloroplastic OS=Arabidopsis thaliana OX=3702 GN=CBSDUFCH2 PE=2 SV=2
Chr19	mRNA:Vitis19G0615	2934	1304	0.44	PREDICTED: ABC transporter C family member 3 isoform X1 [Vitis vinifera]	ABC transporter C family member 3 OS=Arabidopsis thaliana OX=3702 GN=ABCC3 PE=1 SV=1
Chr19	mRNA:Vitis19G0617	4485	2417	0.54	ABC transporter C family member 3-like [Vitis riparia]	ABC transporter C family member 3 OS=Arabidopsis thaliana OX=3702 GN=ABCC3 PE=1 SV=1
Chr19	mRNA:Vitis19G0618	1050	362	0.34	PREDICTED: ABC transporter C family member 3 isoform X3 [Vitis vinifera]	ABC transporter C family member 3 OS=Arabidopsis thaliana OX=3702 GN=ABCC3 PE=1 SV=1
Chr19	mRNA:Vitis19G0619	3624	2091	0.58	PREDICTED: ABC transporter C family member 3 [Vitis vinifera]	ABC transporter C family member 3 OS=Arabidopsis thaliana OX=3702 GN=ABCC3 PE=1 SV=1
Chr19	mRNA:Vitis19G0620	855	855	1	Receptor-like protein 12 [Vitis vinifera]	Receptor-like protein Cf-9 homolog OS=Solanum lycopersicum OX=4081 GN=HCR9-0 PE=2 SV=2
Chr19	mRNA:Vitis19G0621	339	278	0.82	ABC transporter C family member 3-like [Vitis riparia]	ABC transporter C family member 3 OS=Arabidopsis thaliana OX=3702 GN=ABCC3 PE=1 SV=1
Chr19	mRNA:Vitis19G0623	4068	2004	0.49	ABC transporter C family member 3-like [Vitis riparia]	ABC transporter C family member 3 OS=Arabidopsis thaliana OX=3702 GN=ABCC3 PE=1 SV=1
Chr19	mRNA:Vitis19G0625	1119	819	0.73	PREDICTED: cytochrome P450 71D11-like [Vitis vinifera]	Desmethyl-deoxy-podophyllotoxin synthase OS=Sinopodophyllum hexandrum OX=93608 GN=CYP71BE54 PE=1 SV=1
Chr19	mRNA:Vitis19G0626	330	330	1	hypothetical protein F8388_011467 [Cannabis sativa]	NA
Chr19	mRNA:Vitis19G0627	1527	1263	0.83	premnaspirodiene oxygenase-like [Vitis riparia]	Desmethyl-deoxy-podophyllotoxin synthase OS=Sinopodophyllum hexandrum OX=93608 GN=CYP71BE54 PE=1 SV=1
Chr19	mRNA:Vitis19G0628	1656	1429	0.86	Cytochrome P450 71D10 [Vitis vinifera]	Desmethyl-deoxy-podophyllotoxin synthase OS=Sinopodophyllum hexandrum OX=93608 GN=CYP71BE54 PE=1 SV=1
Chr19	mRNA:Vitis19G0630	303	303	1	tabersonine 16-hydroxylase 2-like [Vitis riparia]	Salviol synthase OS=Salvia pomifera OX=396869 GN=CYP71BE52 PE=1 SV=1
Chr19	mRNA:Vitis19G0631	1626	1053	0.65	PREDICTED: serine acetyltransferase 1, chloroplastic [Vitis vinifera]>RVX14736.1 Serine acetyltransferase 1, chloroplastic [Vitis vinifera]	Serine acetyltransferase 1, chloroplastic OS=Arabidopsis thaliana OX=3702 GN=SAT1 PE=1 SV=2
Chr19	mRNA:Vitis19G0632	612	612	1	PREDICTED: 30S ribosomal protein S10, chloroplastic [Vitis vinifera]	30S ribosomal protein S10, chloroplastic OS=Mesembryanthemum crystallinum OX=3544 GN=RPS10 PE=2 SV=1
Chr19	mRNA:Vitis19G0633	525	283	0.54	Pectinesterase QRT1 [Vitis vinifera]	Pectinesterase QRT1 OS=Arabidopsis thaliana OX=3702 GN=QRT1 PE=2 SV=1
Chr19	mRNA:Vitis19G0634	2082	1810	0.87	PREDICTED: uncharacterized protein LOC100265203 [Vitis vinifera]>XP_010644551.1 PREDICTED: uncharacterized protein LOC100265203 [Vitis vinifera]>RVX14803.1 hypothetical protein CK203_011912 [Vitis vinifera]	Zinc finger protein Dzip1 OS=Danio rerio OX=7955 GN=dzip1 PE=2 SV=2
Chr19	mRNA:Vitis19G0636	999	999	1	PREDICTED: uncharacterized protein LOC100241265 [Vitis vinifera]>XP_034678835.1 uncharacterized protein LOC117909042 [Vitis riparia]>CBI39711.3 unnamed protein product, partial [Vitis vinifera]	NA
Chr19	mRNA:Vitis19G0638	714	519	0.73	PREDICTED: uncharacterized protein LOC104877619 [Vitis vinifera]	NA
Chr19	mRNA:Vitis19G0639	1425	1072	0.75	PREDICTED: meiotic recombination protein SPO11-1 isoform X2 [Vitis vinifera]	Meiotic recombination protein SPO11-1 OS=Arabidopsis thaliana OX=3702 GN=SPO11-1 PE=1 SV=1
Chr19	mRNA:Vitis19G0640	1077	777	0.72	PREDICTED: two-pore potassium channel 1 isoform X2 [Vitis vinifera]>CBI39721.3 unnamed protein product, partial [Vitis vinifera]	Two-pore potassium channel 1 OS=Arabidopsis thaliana OX=3702 GN=TPK1 PE=1 SV=2
Chr19	mRNA:Vitis19G0641	1062	1062	1	hypothetical protein VITISV_029267 [Vitis vinifera]	Two-pore potassium channel 1 OS=Arabidopsis thaliana OX=3702 GN=TPK1 PE=1 SV=2
Chr19	mRNA:Vitis19G0642	1002	1002	1	two-pore potassium channel 1-like [Vitis riparia]	Two-pore potassium channel 1 OS=Arabidopsis thaliana OX=3702 GN=TPK1 PE=1 SV=2
Chr19	mRNA:Vitis19G0644	366	366	1	procyclic form-specific polypeptide B1-alpha-like [Vitis riparia]	Sec-independent protein translocase protein TatC OS=Pelobacter carbinolicus (strain DSM 2380 / NBRC 103641 / GraBd1) OX=338963 GN=tatC PE=3 SV=1
Chr19	mRNA:Vitis19G0645	1266	993	0.78	cysteine synthase 2-like isoform X1 [Vitis riparia]	Cysteine synthase 2 OS=Schizosaccharomyces pombe (strain 972 / ATCC 24843) OX=284812 GN=cys12 PE=3 SV=1
Chr19	mRNA:Vitis19G0646	435	435	1	PREDICTED: uncharacterized protein LOC100254821 [Vitis vinifera]>CBI39727.3 unnamed protein product, partial [Vitis vinifera]	Ladinin-1 OS=Mus musculus OX=10090 GN=Lad1 PE=1 SV=1
Chr19	mRNA:Vitis19G0647	183	71	0.39	NA	NA
Chr19	mRNA:Vitis19G0649	1794	1762	0.98	PREDICTED: DNA ligase 1 isoform X1 [Vitis vinifera]	Golgin subfamily A member 4 OS=Mus musculus OX=10090 GN=Golga4 PE=1 SV=2
Chr19	mRNA:Vitis19G0650	633	310	0.49	PREDICTED: nuclear transcription factor Y subunit B-3 [Vitis vinifera]>CBI39730.3 unnamed protein product, partial [Vitis vinifera]	Nuclear transcription factor Y subunit B-3 OS=Arabidopsis thaliana OX=3702 GN=NFYB3 PE=1 SV=1
Chr19	mRNA:Vitis19G0651	1920	1729	0.9	unnamed protein product, partial [Vitis vinifera]	Polyketide synthase-nonribosomal peptide synthetase pyiS OS=Magnaporthe grisea OX=148305 GN=pyiS PE=3 SV=1
Chr19	mRNA:Vitis19G0652	2592	2356	0.91	probable helicase MAGATAMA 3 [Vitis riparia]	Probable helicase MAGATAMA 3 OS=Arabidopsis thaliana OX=3702 GN=MAA3 PE=2 SV=1
Chr19	mRNA:Vitis19G0653	2118	1266	0.6	PREDICTED: threonine--tRNA ligase, mitochondrial 1 [Vitis vinifera]>CBI39735.3 unnamed protein product, partial [Vitis vinifera]	Threonine--tRNA ligase, mitochondrial 1 OS=Arabidopsis thaliana OX=3702 GN=THRRS PE=1 SV=3
Chr19	mRNA:Vitis19G0655	1428	1331	0.93	PREDICTED: inactive beta-amylase 4, chloroplastic [Vitis vinifera]>CBI39736.3 unnamed protein product, partial [Vitis vinifera]	Inactive beta-amylase 4, chloroplastic OS=Arabidopsis thaliana OX=3702 GN=BAM4 PE=2 SV=1
Chr19	mRNA:Vitis19G0656	1215	1215	1	probable pectate lyase 22 [Vitis riparia]	Probable pectate lyase 22 OS=Arabidopsis thaliana OX=3702 GN=At5g63180 PE=2 SV=1
Chr19	mRNA:Vitis19G0657	1197	894	0.75	PREDICTED: protein TIC 20-v, chloroplastic [Vitis vinifera]>RVX14703.1 Protein TIC 20-v, chloroplastic [Vitis vinifera]	Protein TIC 20-v, chloroplastic OS=Arabidopsis thaliana OX=3702 GN=TIC20-V PE=2 SV=1
Chr19	mRNA:Vitis19G0658	1218	918	0.75	PREDICTED: fasciclin-like arabinogalactan protein 1 [Vitis vinifera]	Fasciclin-like arabinogalactan protein 1 OS=Arabidopsis thaliana OX=3702 GN=FLA1 PE=1 SV=1
Chr19	mRNA:Vitis19G0659	528	528	1	PREDICTED: extensin [Vitis vinifera]	Nuclear distribution protein nudF OS=Aspergillus terreus (strain NIH 2624 / FGSC A1156) OX=341663 GN=nudF PE=3 SV=1
Chr19	mRNA:Vitis19G0660	957	957	1	PREDICTED: nudix hydrolase 10 isoform X1 [Vitis vinifera]	Nudix hydrolase 10 OS=Arabidopsis thaliana OX=3702 GN=NUDT10 PE=1 SV=1
Chr19	mRNA:Vitis19G0661	1404	1404	1	NAD-dependent protein deacetylase SRT1 isoform X1 [Vitis riparia]	NAD-dependent protein deacetylase SRT1 OS=Arabidopsis thaliana OX=3702 GN=SRT1 PE=2 SV=1
Chr19	mRNA:Vitis19G0662	675	675	1	PREDICTED: nuclear transcription factor Y subunit B-1 [Vitis vinifera]>RVW50191.1 Nuclear transcription factor Y subunit B-6 [Vitis vinifera]>CBI39743.3 unnamed protein product, partial [Vitis vinifera]	Nuclear transcription factor Y subunit B-6 OS=Arabidopsis thaliana OX=3702 GN=NFYB6 PE=1 SV=2
Chr19	mRNA:Vitis19G0663	648	648	1	nuclear transcription factor Y subunit beta-like [Vitis riparia]	Nuclear transcription factor Y subunit B-6 OS=Arabidopsis thaliana OX=3702 GN=NFYB6 PE=1 SV=2
Chr19	mRNA:Vitis19G0664	750	487	0.65	PREDICTED: nicotinamide/nicotinic acid mononucleotide adenylyltransferase isoform X4 [Vitis vinifera]>CBI39745.3 unnamed protein product, partial [Vitis vinifera]	Nicotinamide/nicotinic acid mononucleotide adenylyltransferase OS=Arabidopsis thaliana OX=3702 GN=NMNAT PE=2 SV=1
Chr19	mRNA:Vitis19G0665	5343	5343	1	PREDICTED: uncharacterized protein LOC100241254 [Vitis vinifera]	Transcription initiation factor IIB OS=Schizosaccharomyces pombe (strain 972 / ATCC 24843) OX=284812 GN=sua7 PE=3 SV=1
Chr19	mRNA:Vitis19G0666	2034	2034	1	PREDICTED: probable L-type lectin-domain containing receptor kinase S.7 [Vitis vinifera]>RVW50183.1 putative L-type lectin-domain containing receptor kinase S.7 [Vitis vinifera]>RVX14609.1 putative L-type lectin-domain containing receptor kinase S.7 [Vitis vinifera]	Probable L-type lectin-domain containing receptor kinase S.7 OS=Arabidopsis thaliana OX=3702 GN=LECRKS7 PE=2 SV=1
Chr19	mRNA:Vitis19G0667	729	729	1	PREDICTED: early nodulin-like protein 1 [Vitis vinifera]	Early nodulin-like protein 1 OS=Oryza sativa subsp. japonica OX=39947 GN=ENODL1 PE=1 SV=1
Chr19	mRNA:Vitis19G0668	2205	1262	0.57	PREDICTED: poly(A)-specific ribonuclease PARN [Vitis vinifera]>XP_019073011.1 PREDICTED: poly(A)-specific ribonuclease PARN [Vitis vinifera]	Poly(A)-specific ribonuclease PARN OS=Arabidopsis thaliana OX=3702 GN=PARN PE=1 SV=2
Chr19	mRNA:Vitis19G0669	1470	1470	1	PREDICTED: uncharacterized protein LOC100253242 [Vitis vinifera]>CBI39749.3 unnamed protein product, partial [Vitis vinifera]	Probable ribosomal RNA small subunit methyltransferase B OS=Bacillus subtilis (strain 168) OX=224308 GN=rsmB PE=3 SV=2
Chr19	mRNA:Vitis19G0670	1146	1063	0.93	PREDICTED: uncharacterized protein LOC104877623 isoform X1 [Vitis vinifera]>XP_019072619.1 PREDICTED: uncharacterized protein LOC104877623 isoform X1 [Vitis vinifera]	Potassium transporter 13 OS=Arabidopsis thaliana OX=3702 GN=POT13 PE=1 SV=1
Chr19	mRNA:Vitis19G0671	8796	3701	0.42	PREDICTED: E3 ubiquitin-protein ligase UPL1 isoform X2 [Vitis vinifera]	E3 ubiquitin-protein ligase UPL1 OS=Arabidopsis thaliana OX=3702 GN=UPL1 PE=1 SV=3
Chr19	mRNA:Vitis19G0672	255	255	1	unnamed protein product, partial [Vitis vinifera]	Protein NOI4 OS=Arabidopsis thaliana OX=3702 GN=NOI4 PE=1 SV=1
Chr19	mRNA:Vitis19G0673	636	636	1	transmembrane emp24 domain-containing protein p24beta2-like [Vitis riparia]>XP_034679648.1 transmembrane emp24 domain-containing protein p24beta2-like [Vitis riparia]	Transmembrane emp24 domain-containing protein p24beta2 OS=Arabidopsis thaliana OX=3702 GN=At3g07680 PE=1 SV=1
Chr19	mRNA:Vitis19G0674	2199	1735	0.79	PREDICTED: cellulose synthase-like protein E1 [Vitis vinifera]	Cellulose synthase-like protein E1 OS=Arabidopsis thaliana OX=3702 GN=CSLE1 PE=2 SV=1
Chr19	mRNA:Vitis19G0905	186	48	0.26	hypothetical protein CK203_022423 [Vitis vinifera]	NA
Chr19	mRNA:Vitis19G1063	990	500	0.51	unnamed protein product, partial [Vitis vinifera]	NA
Chr19	mRNA:Vitis19G1072	54	54	1	NA	NA
Chr19	mRNA:Vitis19G1073	210	210	1	unnamed protein product, partial [Vitis vinifera]	O-phospho-L-seryl-tRNA:Cys-tRNA synthase OS=Methanocaldococcus jannaschii (strain ATCC 43067 / DSM 2661 / JAL-1 / JCM 10045 / NBRC 100440) OX=243232 GN=pscS PE=1 SV=2
Chr19	mRNA:Vitis19G1165	156	72	0.46	hypothetical protein J6669_pgp09 [Prototheca wickerhamii]>QOZ41705.1 hypothetical protein DBVPGpl_044 [Prototheca wickerhamii]	NA
Chr19	mRNA:Vitis19G1209	1047	1047	1	hypothetical protein CK203_028150 [Vitis vinifera]	NA
Chr19	mRNA:Vitis19G1228	1581	900	0.57	organic cation/carnitine transporter 2-like [Vitis riparia]	Organic cation/carnitine transporter 2 OS=Arabidopsis thaliana OX=3702 GN=OCT2 PE=2 SV=1
Chr18	mRNA:Vitis18G0482	1608	1316	0.82	pentatricopeptide repeat-containing protein At5g27460 [Vitis riparia]	Pentatricopeptide repeat-containing protein At5g27460 OS=Arabidopsis thaliana OX=3702 GN=At5g27460 PE=2 SV=1
Chr18	mRNA:Vitis18G0483	681	681	1	LOW QUALITY PROTEIN: glutathione transferase GST 23-like [Vitis riparia]	Glutathione transferase GST 23 OS=Zea mays OX=4577 PE=2 SV=1
Chr18	mRNA:Vitis18G0484	1074	1017	0.95	PREDICTED: phosphoribosylaminoimidazole-succinocarboxamide synthase, chloroplastic [Vitis vinifera]>CBI19225.3 unnamed protein product, partial [Vitis vinifera]	Phosphoribosylaminoimidazole-succinocarboxamide synthase, chloroplastic OS=Arabidopsis thaliana OX=3702 GN=PUR7 PE=2 SV=2
Chr18	mRNA:Vitis18G0485	1407	1407	1	PREDICTED: serine/threonine-protein kinase PEPKR2 [Vitis vinifera]>RVW56070.1 Serine/threonine-protein kinase PEPKR2 [Vitis vinifera]	Serine/threonine-protein kinase PEPKR2 OS=Arabidopsis thaliana OX=3702 GN=PEPKR2 PE=2 SV=1
Chr18	mRNA:Vitis18G0486	402	219	0.54	PREDICTED: bet1-like protein At4g14600 [Vitis vinifera]>XP_034677461.1 bet1-like protein At4g14600 [Vitis riparia]>CBI19227.3 unnamed protein product, partial [Vitis vinifera]	Bet1-like protein At4g14600 OS=Arabidopsis thaliana OX=3702 GN=At4g14600 PE=2 SV=1
Chr18	mRNA:Vitis18G0487	579	509	0.88	esterase AGAP003155-like [Vitis riparia]	Rhodanese-like domain-containing protein 6 OS=Arabidopsis thaliana OX=3702 GN=STR6 PE=2 SV=1
Chr18	mRNA:Vitis18G0488	1551	1551	1	pyridoxine/pyridoxamine 5'-phosphate oxidase 1, chloroplastic isoform X2 [Vitis riparia]	Pyridoxine/pyridoxamine 5'-phosphate oxidase 1, chloroplastic OS=Arabidopsis thaliana OX=3702 GN=PPOX1 PE=1 SV=1
Chr18	mRNA:Vitis18G0489	1806	1806	1	PREDICTED: transport inhibitor response 1-like protein [Vitis vinifera]>RVW56068.1 Transport inhibitor response 1-like protein [Vitis vinifera]>CAN80598.1 hypothetical protein VITISV_002642 [Vitis vinifera]	Transport inhibitor response 1-like protein OS=Arabidopsis thaliana OX=3702 GN=At5g49980 PE=2 SV=1
Chr18	mRNA:Vitis18G0490	855	583	0.68	GEM-like protein 1 [Vitis riparia]	GEM-like protein 1 OS=Arabidopsis thaliana OX=3702 GN=FIP1 PE=1 SV=1
Chr18	mRNA:Vitis18G0492	1890	1890	1	hypothetical protein VITISV_035995 [Vitis vinifera]	Serine/threonine-protein kinase-like protein At1g28390 OS=Arabidopsis thaliana OX=3702 GN=At1g28390 PE=2 SV=1
Chr18	mRNA:Vitis18G0493	666	237	0.36	PREDICTED: vacuolar protein sorting-associated protein 25 [Vitis vinifera]>XP_010662933.1 PREDICTED: vacuolar protein sorting-associated protein 25 [Vitis vinifera]>CBI33806.3 unnamed protein product, partial [Vitis vinifera]	Vacuolar protein sorting-associated protein 25 OS=Arabidopsis thaliana OX=3702 GN=VPS25 PE=1 SV=1
Chr18	mRNA:Vitis18G0494	531	468	0.88	PREDICTED: uncharacterized protein LOC100264219 [Vitis vinifera]>RVW65337.1 hypothetical protein CK203_058119 [Vitis vinifera]	NA
Chr18	mRNA:Vitis18G0495	2355	2090	0.89	WD and tetratricopeptide repeats protein 1 isoform X1 [Vitis riparia]	Protein ALTERED SEED GERMINATION 2 OS=Arabidopsis thaliana OX=3702 GN=ASG2 PE=1 SV=1
Chr18	mRNA:Vitis18G0498	528	528	1	PREDICTED: protein CutA, chloroplastic [Vitis vinifera]	Protein CutA, chloroplastic OS=Arabidopsis thaliana OX=3702 GN=CUTA PE=1 SV=1
Chr18	mRNA:Vitis18G0499	969	584	0.6	PREDICTED: 14-3-3-like protein GF14 kappa [Vitis vinifera]>XP_034675506.1 14-3-3-like protein GF14 kappa [Vitis riparia]>CAN80525.1 hypothetical protein VITISV_030538 [Vitis vinifera]	14-3-3 protein 1 OS=Solanum lycopersicum OX=4081 GN=TFT1 PE=3 SV=2
Chr18	mRNA:Vitis18G0500	1512	1512	1	PREDICTED: pentatricopeptide repeat-containing protein At5g18475 [Vitis vinifera]	Pentatricopeptide repeat-containing protein At5g18475 OS=Arabidopsis thaliana OX=3702 GN=At5g18475 PE=2 SV=1
Chr18	mRNA:Vitis18G0501	468	392	0.84	PREDICTED: uncharacterized protein LOC100248914 [Vitis vinifera]>CBI19240.3 unnamed protein product, partial [Vitis vinifera]	Chaperone protein DnaJ OS=Mycoplasma penetrans (strain HF-2) OX=272633 GN=dnaJ PE=3 SV=1
Chr18	mRNA:Vitis18G0503	1872	1769	0.94	PREDICTED: glucose-6-phosphate isomerase 1, chloroplastic [Vitis vinifera]	Glucose-6-phosphate isomerase 1, chloroplastic OS=Arabidopsis thaliana OX=3702 GN=PGI1 PE=1 SV=1
Chr18	mRNA:Vitis18G0504	3258	2413	0.74	PREDICTED: uncharacterized protein LOC100254008 [Vitis vinifera]>CBI19243.3 unnamed protein product, partial [Vitis vinifera]	DNA ligase B OS=Pectobacterium carotovorum subsp. carotovorum (strain PC1) OX=561230 GN=ligB PE=3 SV=1
Chr18	mRNA:Vitis18G0505	723	723	1	PREDICTED: uncharacterized protein LOC100267834 [Vitis vinifera]>CBI19244.3 unnamed protein product, partial [Vitis vinifera]	10 kDa chaperonin OS=Lachnoclostridium phytofermentans (strain ATCC 700394 / DSM 18823 / ISDg) OX=357809 GN=groS PE=3 SV=1
Chr18	mRNA:Vitis18G0507	1158	1126	0.97	Mitochondrial uncoupling protein 4 [Vitis vinifera]	Mitochondrial uncoupling protein 5 OS=Arabidopsis thaliana OX=3702 GN=PUMP5 PE=2 SV=1
Chr18	mRNA:Vitis18G0508	1050	696	0.66	Rho GTPase-activating protein REN1 [Vitis vinifera]	Rho GTPase-activating protein REN1 OS=Arabidopsis thaliana OX=3702 GN=REN1 PE=1 SV=2
Chr18	mRNA:Vitis18G0509	1341	1341	1	hypothetical protein CK203_105435 [Vitis vinifera]>RVW65644.1 hypothetical protein CK203_033119 [Vitis vinifera]	KICSTOR complex protein SZT2 OS=Mus musculus OX=10090 GN=Szt2 PE=1 SV=1
Chr18	mRNA:Vitis18G0510	1545	1545	1	aspartyl protease AED3 [Vitis riparia]	Aspartyl protease AED3 OS=Arabidopsis thaliana OX=3702 GN=AED3 PE=1 SV=1
Chr18	mRNA:Vitis18G0511	507	507	1	PREDICTED: universal stress protein PHOS34 [Vitis vinifera]>XP_010664379.1 PREDICTED: universal stress protein PHOS34 [Vitis vinifera]>XP_010664380.1 PREDICTED: universal stress protein PHOS34 [Vitis vinifera]>XP_010664381.1 PREDICTED: universal stress protein PHOS34 [Vitis vinifera]>XP_010664382.1 PREDICTED: universal stress protein PHOS34 [Vitis vinifera]>CBI19251.3 unnamed protein product, par…	Universal stress protein PHOS34 OS=Arabidopsis thaliana OX=3702 GN=PHOS34 PE=1 SV=1
Chr18	mRNA:Vitis18G0512	3624	2775	0.77	PREDICTED: ubiquitin carboxyl-terminal hydrolase 16 [Vitis vinifera]>XP_010664384.1 PREDICTED: ubiquitin carboxyl-terminal hydrolase 16 [Vitis vinifera]>CAN74012.1 hypothetical protein VITISV_003549 [Vitis vinifera]	Ubiquitin carboxyl-terminal hydrolase 16 OS=Arabidopsis thaliana OX=3702 GN=UBP16 PE=1 SV=1
Chr18	mRNA:Vitis18G0513	960	759	0.79	AT-hook motif nuclear-localized protein 17-like [Vitis riparia]	AT-hook motif nuclear-localized protein 17 OS=Arabidopsis thaliana OX=3702 GN=AHL17 PE=2 SV=1
Chr18	mRNA:Vitis18G0514	258	75	0.29	unnamed protein product, partial [Vitis vinifera]	Translation initiation factor IF-2 OS=Azobacteroides pseudotrichonymphae genomovar. CFP2 OX=511995 GN=infB PE=3 SV=1
Chr18	mRNA:Vitis18G0515	972	592	0.61	PREDICTED: beta carbonic anhydrase 5, chloroplastic isoform X4 [Vitis vinifera]>CBI19256.3 unnamed protein product, partial [Vitis vinifera]	Beta carbonic anhydrase 5, chloroplastic OS=Arabidopsis thaliana OX=3702 GN=BCA5 PE=2 SV=1
Chr18	mRNA:Vitis18G0516	666	666	1	PREDICTED: transcription factor bHLH30 isoform X1 [Vitis vinifera]	Transcription factor bHLH30 OS=Arabidopsis thaliana OX=3702 GN=BHLH30 PE=1 SV=1
Chr18	mRNA:Vitis18G0517	1137	858	0.75	PREDICTED: hepatoma-derived growth factor-related protein 2 isoform X1 [Vitis vinifera]>XP_010664400.1 PREDICTED: hepatoma-derived growth factor-related protein 2 isoform X1 [Vitis vinifera]>XP_019072272.1 PREDICTED: hepatoma-derived growth factor-related protein 2 isoform X2 [Vitis vinifera]>CBI19258.3 unnamed protein product, partial [Vitis vinifera]	NA
Chr18	mRNA:Vitis18G0518	480	480	1	uncharacterized protein At5g64816-like [Vitis riparia]>XP_034676641.1 uncharacterized protein At5g64816-like [Vitis riparia]	Uncharacterized protein At5g64816 OS=Arabidopsis thaliana OX=3702 GN=At5g64816 PE=2 SV=1
Chr18	mRNA:Vitis18G0519	1002	1002	1	Protein HLJ1 [Vitis vinifera]	DnaJ homolog subfamily B member 1 OS=Caenorhabditis elegans OX=6239 GN=dnj-1 PE=1 SV=1
Chr18	mRNA:Vitis18G0520	681	499	0.73	PREDICTED: MADS-box protein SVP [Vitis vinifera]>XP_010664403.1 PREDICTED: MADS-box protein SVP [Vitis vinifera]>XP_019071760.1 PREDICTED: MADS-box protein SVP [Vitis vinifera]>XP_034674127.1 MADS-box protein SVP-like [Vitis riparia]>XP_034674128.1 MADS-box protein SVP-like [Vitis riparia]>AYM27187.1 agamous-like MADS-box protein SVP [Vitis vinifera]>CBI19262.3 unnamed protein product, partial [V…	MADS-box protein SVP OS=Arabidopsis thaliana OX=3702 GN=SVP PE=1 SV=1
Chr18	mRNA:Vitis18G0521	2718	2258	0.83	probable ubiquitin-like-specific protease 2B isoform X1 [Vitis riparia]	Probable ubiquitin-like-specific protease 2B OS=Arabidopsis thaliana OX=3702 GN=ULP2B PE=1 SV=3
Chr18	mRNA:Vitis18G0522	1305	695	0.53	PREDICTED: uncharacterized protein At1g04910 isoform X2 [Vitis vinifera]	O-fucosyltransferase 31 OS=Arabidopsis thaliana OX=3702 GN=OFUT31 PE=2 SV=1
Chr18	mRNA:Vitis18G0523	3771	3707	0.98	PREDICTED: kinesin-like protein KIN-4C [Vitis vinifera]>XP_010664410.1 PREDICTED: kinesin-like protein KIN-4C [Vitis vinifera]>XP_019072115.1 PREDICTED: kinesin-like protein KIN-4C [Vitis vinifera]	Kinesin-like protein KIN-4C OS=Arabidopsis thaliana OX=3702 GN=KIN4C PE=2 SV=2
Chr18	mRNA:Vitis18G0524	1596	698	0.44	PREDICTED: kinesin-like protein KIN-4C [Vitis vinifera]	Kinesin-like protein KIN-4C OS=Arabidopsis thaliana OX=3702 GN=KIN4C PE=2 SV=2
Chr18	mRNA:Vitis18G0525	1686	1533	0.91	argininosuccinate lyase, chloroplastic [Vitis riparia]	Argininosuccinate lyase, chloroplastic OS=Arabidopsis thaliana OX=3702 GN=At5g10920 PE=2 SV=1
Chr18	mRNA:Vitis18G0526	516	188	0.36	PREDICTED: uncharacterized protein LOC100855091 [Vitis vinifera]	M-phase inducer phosphatase OS=Saccharomyces cerevisiae (strain ATCC 204508 / S288c) OX=559292 GN=MIH1 PE=1 SV=2
Chr18	mRNA:Vitis18G0527	3075	1081	0.35	protein NETWORKED 2A [Vitis riparia]	Protein NETWORKED 2A OS=Arabidopsis thaliana OX=3702 GN=NET2A PE=2 SV=1
Chr18	mRNA:Vitis18G0528	1926	776	0.4	uncharacterized protein LOC117907008 isoform X1 [Vitis riparia]	Transcription factor MYB4 OS=Oryza sativa subsp. japonica OX=39947 GN=MYB4 PE=2 SV=2
Chr18	mRNA:Vitis18G0529	1980	1228	0.62	PREDICTED: NADPH--cytochrome P450 reductase [Vitis vinifera]>CBI19275.3 unnamed protein product, partial [Vitis vinifera]	NADPH--cytochrome P450 reductase OS=Vigna radiata var. radiata OX=3916 PE=1 SV=1
Chr18	mRNA:Vitis18G0530	1284	1044	0.81	protein ECERIFERUM 2 [Vitis riparia]	Protein ECERIFERUM 2 OS=Arabidopsis thaliana OX=3702 GN=CER2 PE=1 SV=1
Chr18	mRNA:Vitis18G0531	1920	1782	0.93	VIN3-like protein 2 [Vitis vinifera]>RVW65588.1 VIN3-like protein 2 [Vitis vinifera]	VIN3-like protein 2 OS=Arabidopsis thaliana OX=3702 GN=VIL2 PE=1 SV=1
Chr18	mRNA:Vitis18G0532	1044	1044	1	PREDICTED: RNA-binding protein FUS isoform X1 [Vitis vinifera]>XP_010664419.1 PREDICTED: RNA-binding protein FUS isoform X1 [Vitis vinifera]>RVW65587.1 Protein SICKLE [Vitis vinifera]>CBI19278.3 unnamed protein product, partial [Vitis vinifera]	Protein SICKLE OS=Arabidopsis thaliana OX=3702 GN=SIC PE=1 SV=1
Chr18	mRNA:Vitis18G0533	1197	897	0.75	PREDICTED: double-stranded RNA-binding protein 1 [Vitis vinifera]>CAN68128.1 hypothetical protein VITISV_043706 [Vitis vinifera]	Double-stranded RNA-binding protein 1 OS=Arabidopsis thaliana OX=3702 GN=DRB1 PE=1 SV=1
Chr18	mRNA:Vitis18G0534	810	810	1	PREDICTED: uncharacterized protein LOC100248933 [Vitis vinifera]>RVW65594.1 hypothetical protein CK203_033170 [Vitis vinifera]	DnaJ homolog subfamily C member 7 OS=Homo sapiens OX=9606 GN=DNAJC7 PE=1 SV=2
Chr18	mRNA:Vitis18G0535	444	279	0.63	unnamed protein product, partial [Vitis vinifera]	Geranylgeranyl transferase type-2 subunit alpha 1 OS=Arabidopsis thaliana OX=3702 GN=RGTA1 PE=1 SV=1
Chr18	mRNA:Vitis18G0536	2727	2133	0.78	Serine/threonine-protein kinase CTR1 [Vitis vinifera]	Serine/threonine-protein kinase CTR1 OS=Arabidopsis thaliana OX=3702 GN=CTR1 PE=1 SV=1
Chr18	mRNA:Vitis18G0537	9564	7226	0.76	PREDICTED: BEACH domain-containing protein B isoform X1 [Vitis vinifera]>XP_010664422.1 PREDICTED: BEACH domain-containing protein B isoform X1 [Vitis vinifera]	BEACH domain-containing protein B OS=Arabidopsis thaliana OX=3702 GN=BCHB PE=4 SV=1
Chr18	mRNA:Vitis18G0538	1398	1196	0.86	PREDICTED: putative pentatricopeptide repeat-containing protein At1g12700, mitochondrial [Vitis vinifera]	Pentatricopeptide repeat-containing protein At1g10270 OS=Arabidopsis thaliana OX=3702 GN=GRP23 PE=1 SV=1
Chr18	mRNA:Vitis18G0539	888	888	1	PREDICTED: GATA transcription factor 25 [Vitis vinifera]>XP_034677266.1 GATA transcription factor 25 [Vitis riparia]	GATA transcription factor 25 OS=Arabidopsis thaliana OX=3702 GN=GATA25 PE=1 SV=2
Chr18	mRNA:Vitis18G0540	1098	992	0.9	PREDICTED: GATA transcription factor 24 isoform X1 [Vitis vinifera]	GATA transcription factor 24 OS=Arabidopsis thaliana OX=3702 GN=GATA24 PE=1 SV=2
Chr18	mRNA:Vitis18G0541	7848	7365	0.94	protein SABRE isoform X3 [Vitis riparia]	Protein SABRE OS=Arabidopsis thaliana OX=3702 GN=SAB PE=1 SV=1
Chr18	mRNA:Vitis18G0543	1239	1073	0.87	PREDICTED: protein CLT2, chloroplastic isoform X1 [Vitis vinifera]>XP_019072345.1 PREDICTED: protein CLT2, chloroplastic isoform X2 [Vitis vinifera]>XP_019072346.1 PREDICTED: protein CLT2, chloroplastic isoform X1 [Vitis vinifera]>CBI19288.3 unnamed protein product, partial [Vitis vinifera]	Protein CLT2, chloroplastic OS=Arabidopsis thaliana OX=3702 GN=CLT2 PE=2 SV=1
Chr18	mRNA:Vitis18G0544	435	435	1	hypothetical protein CK203_033206 [Vitis vinifera]	NA
Chr18	mRNA:Vitis18G0545	1275	1275	1	uncharacterized protein LOC117906497 [Vitis riparia]	HVA22-like protein a OS=Arabidopsis thaliana OX=3702 GN=HVA22A PE=2 SV=1
Chr18	mRNA:Vitis18G0546	882	287	0.33	anamorsin homolog 2-like isoform X2 [Vitis riparia]	Anamorsin homolog 2 OS=Picea sitchensis OX=3332 PE=2 SV=1
Chr18	mRNA:Vitis18G0547	3006	1825	0.61	kinesin-like protein KIN-14R isoform X2 [Vitis riparia]	Kinesin-like protein KIN-14R OS=Arabidopsis thaliana OX=3702 GN=KIN14R PE=3 SV=1
Chr18	mRNA:Vitis18G0548	4902	2061	0.42	E3 ubiquitin-protein ligase UPL2-like [Vitis riparia]	E3 ubiquitin-protein ligase UPL1 OS=Arabidopsis thaliana OX=3702 GN=UPL1 PE=1 SV=3
Chr18	mRNA:Vitis18G0640	1713	1690	0.99	unnamed protein product, partial [Vitis vinifera]	WD repeat-containing protein PCN OS=Arabidopsis thaliana OX=3702 GN=PCN PE=2 SV=1
Chr18	mRNA:Vitis18G0641	501	177	0.35	PREDICTED: uncharacterized protein LOC100854033 [Vitis vinifera]>XP_034676703.1 uncharacterized protein LOC117907309 [Vitis riparia]	Protein SOB FIVE-LIKE 5 OS=Arabidopsis thaliana OX=3702 GN=SOFL5 PE=2 SV=1
Chr18	mRNA:Vitis18G0642	1386	979	0.71	heptahelical transmembrane protein 4-like isoform X1 [Vitis riparia]>XP_034676716.1 heptahelical transmembrane protein 4-like isoform X1 [Vitis riparia]>XP_034676718.1 heptahelical transmembrane protein 4-like isoform X1 [Vitis riparia]	Heptahelical transmembrane protein 4 OS=Arabidopsis thaliana OX=3702 GN=HHP4 PE=2 SV=1
Chr18	mRNA:Vitis18G0643	201	184	0.92	protein CHUP1, chloroplastic-like isoform X2 [Zingiber officinale]>XP_042383314.1 protein CHUP1, chloroplastic-like isoform X2 [Zingiber officinale]>KAG6511178.1 hypothetical protein ZIOFF_029233 [Zingiber officinale]	NA
Chr18	mRNA:Vitis18G0644	486	151	0.31	hypothetical protein GIB67_042183 [Kingdonia uniflora]	NA
Chr18	mRNA:Vitis18G0645	912	776	0.85	hypothetical protein CK203_080789 [Vitis vinifera]	Pentatricopeptide repeat-containing protein At3g25210, mitochondrial OS=Arabidopsis thaliana OX=3702 GN=At3g25210 PE=2 SV=1
Chr18	mRNA:Vitis18G0646	153	53	0.35	NA	NA
Chr18	mRNA:Vitis18G0647	1209	1209	1	pentatricopeptide repeat-containing protein At3g25210, mitochondrial [Vitis riparia]	Pentatricopeptide repeat-containing protein At3g25210, mitochondrial OS=Arabidopsis thaliana OX=3702 GN=At3g25210 PE=2 SV=1
Chr18	mRNA:Vitis18G0648	1215	1215	1	hypothetical protein CK203_012748 [Vitis vinifera]	UPF0303 protein RHECIAT_CH0003058 OS=Rhizobium etli (strain CIAT 652) OX=491916 GN=RHECIAT_CH0003058 PE=3 SV=1
Chr18	mRNA:Vitis18G0649	1644	1610	0.98	PREDICTED: UDP-glycosyltransferase TURAN isoform X2 [Vitis vinifera]>CBI19390.3 unnamed protein product, partial [Vitis vinifera]	UDP-glycosyltransferase TURAN OS=Arabidopsis thaliana OX=3702 GN=TUN PE=2 SV=1
Chr18	mRNA:Vitis18G0650	450	376	0.84	hypothetical protein CK203_012753 [Vitis vinifera]	NA
Chr18	mRNA:Vitis18G0651	312	266	0.85	unnamed protein product, partial [Vitis vinifera]	NA
Chr18	mRNA:Vitis18G0652	1200	1200	1	uncharacterized protein LOC117907852 [Vitis riparia]>XP_034677406.1 uncharacterized protein LOC117907852 [Vitis riparia]	Transforming growth factor beta-1 proprotein OS=Cyprinus carpio OX=7962 GN=tgfb1 PE=2 SV=1
Chr18	mRNA:Vitis18G0653	2091	2046	0.98	exocyst complex component EXO70A1-like [Vitis riparia]	Exocyst complex component EXO70I OS=Medicago truncatula OX=3880 GN=EX70I PE=1 SV=1
Chr18	mRNA:Vitis18G0654	1518	1518	1	PREDICTED: F-box protein At3g12350 isoform X1 [Vitis vinifera]	F-box protein At3g12350 OS=Arabidopsis thaliana OX=3702 GN=At3g12350 PE=2 SV=1
Chr18	mRNA:Vitis18G0656	984	687	0.7	GPN-loop GTPase 2 [Vitis vinifera]>RVX22493.1 GPN-loop GTPase 2 [Vitis vinifera]	GPN-loop GTPase QQT1 OS=Arabidopsis thaliana OX=3702 GN=QQT1 PE=1 SV=1
Chr18	mRNA:Vitis18G0657	1107	1107	1	uncharacterized protein LOC117906332 [Vitis riparia]	NA
Chr18	mRNA:Vitis18G0658	1095	1073	0.98	PREDICTED: A-kinase anchor protein 17A isoform X1 [Vitis vinifera]	AF4/FMR2 family member 3 OS=Mus musculus OX=10090 GN=Aff3 PE=1 SV=2
Chr18	mRNA:Vitis18G0659	396	299	0.76	PREDICTED: uncharacterized protein LOC100255829 [Vitis vinifera]>XP_010664511.1 PREDICTED: uncharacterized protein LOC100255829 [Vitis vinifera]>XP_010664513.1 PREDICTED: uncharacterized protein LOC100255829 [Vitis vinifera]>XP_034675312.1 uncharacterized protein LOC117906410 [Vitis riparia]>XP_034675313.1 uncharacterized protein LOC117906410 [Vitis riparia]>XP_034675314.1 uncharacterized protein…	Methionine synthase OS=Thermoplasma acidophilum (strain ATCC 25905 / DSM 1728 / JCM 9062 / NBRC 15155 / AMRC-C165) OX=273075 GN=metE PE=3 SV=1
Chr18	mRNA:Vitis18G0660	2121	1421	0.67	protein NPGR1 [Vitis riparia]>XP_034675309.1 protein NPGR1 [Vitis riparia]>XP_034675310.1 protein NPGR1 [Vitis riparia]>XP_034675311.1 protein NPGR1 [Vitis riparia]	Protein NPGR1 OS=Arabidopsis thaliana OX=3702 GN=NPGR1 PE=1 SV=1
Chr18	mRNA:Vitis18G0661	1281	639	0.5	PREDICTED: DNA excision repair protein ERCC-8 isoform X1 [Vitis vinifera]>CBI19401.3 unnamed protein product, partial [Vitis vinifera]	WD repeat-containing protein ATCSA-1 OS=Arabidopsis thaliana OX=3702 GN=ATCSA-1 PE=1 SV=1
Chr18	mRNA:Vitis18G0662	1158	858	0.74	PREDICTED: F-box/kelch-repeat protein At5g43190 isoform X1 [Vitis vinifera]	F-box/kelch-repeat protein At5g43190 OS=Arabidopsis thaliana OX=3702 GN=At5g43190 PE=2 SV=1
Chr18	mRNA:Vitis18G0663	726	726	1	Mitochondrial outer membrane protein porin 2 [Vitis vinifera]	NA
Chr18	mRNA:Vitis18G0664	1020	1020	1	U-box domain-containing protein 4 [Vitis riparia]	U-box domain-containing protein 4 OS=Arabidopsis thaliana OX=3702 GN=PUB4 PE=1 SV=3
Chr18	mRNA:Vitis18G0665	801	801	1	PREDICTED: probable strigolactone esterase DAD2 [Vitis vinifera]>XP_034677379.1 probable strigolactone esterase DAD2 [Vitis riparia]>RVW56184.1 putative strigolactone esterase DAD2 [Vitis vinifera]>RVX22661.1 putative strigolactone esterase DAD2 [Vitis vinifera]	Probable strigolactone esterase DAD2 OS=Petunia hybrida OX=4102 GN=DAD2 PE=1 SV=1
Chr18	mRNA:Vitis18G0667	954	819	0.86	PREDICTED: cyclin-D5-1 [Vitis vinifera]>RVW56139.1 Cyclin-D5-1 [Vitis vinifera]>CBI19408.3 unnamed protein product, partial [Vitis vinifera]	Cyclin-D5-1 OS=Oryza sativa subsp. japonica OX=39947 GN=CYCD5-1 PE=2 SV=2
Chr18	mRNA:Vitis18G0668	1416	1331	0.94	interferon-related developmental regulator 1 isoform X1 [Vitis riparia]	Interferon-related developmental regulator 1 OS=Sus scrofa OX=9823 GN=IFRD1 PE=2 SV=1
Chr18	mRNA:Vitis18G0669	2601	2438	0.94	uncharacterized protein LOC117907379 [Vitis riparia]	Activating signal cointegrator 1 complex subunit 2 OS=Homo sapiens OX=9606 GN=ASCC2 PE=1 SV=3
Chr18	mRNA:Vitis18G0670	3993	2539	0.64	PREDICTED: uncharacterized protein LOC100259158 isoform X2 [Vitis vinifera]	Uncharacterized lipoprotein MG439 homolog 1 OS=Mycoplasma pneumoniae (strain ATCC 29342 / M129) OX=272634 GN=MPN_647 PE=3 SV=1
Chr18	mRNA:Vitis18G0671	1143	736	0.64	transcription factor bHLH84-like [Vitis riparia]	Transcription factor RSL2 OS=Arabidopsis thaliana OX=3702 GN=RSL2 PE=2 SV=1
Chr18	mRNA:Vitis18G0672	549	399	0.73	PREDICTED: adenine phosphoribosyltransferase 1, chloroplastic isoform X1 [Vitis vinifera]>CBI19413.3 unnamed protein product, partial [Vitis vinifera]	Adenine phosphoribosyltransferase 1, chloroplastic OS=Arabidopsis thaliana OX=3702 GN=APT1 PE=1 SV=2
Chr18	mRNA:Vitis18G0673	1095	379	0.35	Zinc finger protein ZAT10 [Vitis vinifera]	Zinc finger protein ZAT6 OS=Arabidopsis thaliana OX=3702 GN=ZAT6 PE=2 SV=1
Chr18	mRNA:Vitis18G0674	669	628	0.94	PREDICTED: LOB domain-containing protein 38 [Vitis vinifera]>RVW40440.1 LOB domain-containing protein 38 [Vitis vinifera]>RVW57684.1 LOB domain-containing protein 38 [Vitis vinifera]>RVX00056.1 LOB domain-containing protein 38 [Vitis vinifera]>CBI19415.3 unnamed protein product, partial [Vitis vinifera]	LOB domain-containing protein 38 OS=Arabidopsis thaliana OX=3702 GN=LBD38 PE=1 SV=1
Chr18	mRNA:Vitis18G0675	1932	1764	0.91	QWRF motif-containing protein 2-like [Vitis riparia]	QWRF motif-containing protein 2 OS=Arabidopsis thaliana OX=3702 GN=QWRF2 PE=2 SV=1
Chr18	mRNA:Vitis18G0676	354	266	0.75	PREDICTED: uncharacterized protein LOC104882526 isoform X1 [Vitis vinifera]>CBI19417.3 unnamed protein product, partial [Vitis vinifera]	Putative ankyrin repeat protein L677 OS=Acanthamoeba polyphaga mimivirus OX=212035 GN=MIMI_L677 PE=4 SV=1
Chr18	mRNA:Vitis18G0677	276	276	1	unnamed protein product, partial [Vitis vinifera]	NA
Chr18	mRNA:Vitis18G0678	684	197	0.29	PREDICTED: PXMP2/4 family protein 4 [Vitis vinifera]	PXMP2/4 family protein 1 OS=Dictyostelium discoideum OX=44689 GN=DDB_G0277335 PE=3 SV=1
Chr18	mRNA:Vitis18G0679	2748	2073	0.75	PREDICTED: transcription initiation factor TFIID subunit 4b [Vitis vinifera]	Transcription initiation factor TFIID subunit 4b OS=Arabidopsis thaliana OX=3702 GN=TAF4B PE=1 SV=1
Chr18	mRNA:Vitis18G0681	348	348	1	uncharacterized protein At2g23090 [Vitis riparia]	Uncharacterized protein At2g23090 OS=Arabidopsis thaliana OX=3702 GN=At2g23090 PE=1 SV=1
Chr18	mRNA:Vitis18G0682	870	870	1	acyl-CoA-binding domain-containing protein 3-like precursor [Vitis vinifera]>ADK56449.1 acyl-CoA-binding protein [Vitis vinifera]	Acyl-CoA-binding domain-containing protein 3 OS=Arabidopsis thaliana OX=3702 GN=ACBP3 PE=1 SV=1
Chr18	mRNA:Vitis18G0683	756	756	1	hypothetical protein CK203_024881 [Vitis vinifera]	NA
Chr18	mRNA:Vitis18G0684	2298	1833	0.8	subtilisin-like protease SBT1.7 [Vitis riparia]	Subtilisin-like protease SBT1.7 OS=Arabidopsis thaliana OX=3702 GN=SBT1.7 PE=1 SV=1
Chr18	mRNA:Vitis18G0686	1185	1185	1	hypothetical protein CK203_090033 [Vitis vinifera]>RVX00031.1 hypothetical protein CK203_024878 [Vitis vinifera]>CAN63258.1 hypothetical protein VITISV_028492 [Vitis vinifera]	Syntaxin-61 OS=Arabidopsis thaliana OX=3702 GN=SYP61 PE=1 SV=1
Chr18	mRNA:Vitis18G0687	1137	526	0.46	PREDICTED: probable protein phosphatase 2C 63 [Vitis vinifera]>CBI19428.3 unnamed protein product, partial [Vitis vinifera]	Probable protein phosphatase 2C 63 OS=Arabidopsis thaliana OX=3702 GN=At4g33920 PE=2 SV=1
Chr18	mRNA:Vitis18G0688	444	360	0.81	Cytochrome B5 isoform D [Vitis vinifera]>CAN63256.1 hypothetical protein VITISV_028490 [Vitis vinifera]>CBI19429.3 unnamed protein product, partial [Vitis vinifera]	Cytochrome B5 isoform D OS=Arabidopsis thaliana OX=3702 GN=CYTB5-D PE=1 SV=1
Chr18	mRNA:Vitis18G0689	252	202	0.8	unnamed protein product, partial [Vitis vinifera]	NA
Chr18	mRNA:Vitis18G0690	1173	755	0.64	PREDICTED: 3-oxo-Delta(4,5)-steroid 5-beta-reductase [Vitis vinifera]	(S)-8-oxocitronellyl enol synthase CYC2 OS=Camptotheca acuminata OX=16922 GN=CYC2 PE=1 SV=1
Chr18	mRNA:Vitis18G0691	1938	1938	1	Tetratricopeptide repeat protein 1 [Vitis vinifera]	Tetratricopeptide repeat protein 12 OS=Mus musculus OX=10090 GN=Ttc12 PE=1 SV=1
Chr18	mRNA:Vitis18G0692	357	248	0.69	ankycorbin [Blastocystis sp. subtype 4]>KNB46727.1 ankycorbin [Blastocystis sp. subtype 4]	NA
Chr18	mRNA:Vitis18G0693	1509	899	0.6	PREDICTED: uncharacterized protein LOC100252320 [Vitis vinifera]>RVW40419.1 hypothetical protein CK203_090027 [Vitis vinifera]>CAN63253.1 hypothetical protein VITISV_028487 [Vitis vinifera]	NA
Chr18	mRNA:Vitis18G0694	459	200	0.44	peamaclein-like [Vitis riparia]	Snakin-1 OS=Solanum tuberosum OX=4113 GN=SN1 PE=1 SV=1
Chr18	mRNA:Vitis18G0695	1980	1773	0.9	PREDICTED: aspartic proteinase CDR1 [Vitis vinifera]>CBI19435.3 unnamed protein product, partial [Vitis vinifera]	Aspartic proteinase 36 OS=Arabidopsis thaliana OX=3702 GN=A36 PE=1 SV=1
Chr18	mRNA:Vitis18G0696	1725	1725	1	putative pumilio homolog 8, chloroplastic [Vitis riparia]	Pumilio homolog 12 OS=Arabidopsis thaliana OX=3702 GN=APUM12 PE=2 SV=2
Chr18	mRNA:Vitis18G0699	1164	968	0.83	PREDICTED: uncharacterized protein LOC100248821 isoform X1 [Vitis vinifera]>CBI19441.3 unnamed protein product, partial [Vitis vinifera]	E3 ubiquitin-protein ligase APD2 OS=Arabidopsis thaliana OX=3702 GN=APD2 PE=1 SV=1
Chr18	mRNA:Vitis18G0700	693	443	0.64	PREDICTED: agamous-like MADS-box protein AGL104 [Vitis vinifera]>CBI19442.3 unnamed protein product, partial [Vitis vinifera]	Probable kinetochore protein nuf2 OS=Neosartorya fumigata (strain ATCC MYA-4609 / Af293 / CBS 101355 / FGSC A1100) OX=330879 GN=nuf2 PE=3 SV=3
Chr18	mRNA:Vitis18G0701	2133	2133	1	PREDICTED: probable LRR receptor-like serine/threonine-protein kinase At3g47570 [Vitis vinifera]	LRR receptor-like serine/threonine-protein kinase EFR OS=Arabidopsis thaliana OX=3702 GN=EFR PE=1 SV=1
Chr18	mRNA:Vitis18G0704	1098	777	0.71	putative cyclin-A3-1 [Vitis riparia]	Cyclin-A3-4 OS=Arabidopsis thaliana OX=3702 GN=CYCA3-4 PE=1 SV=1
Chr18	mRNA:Vitis18G0705	582	582	1	zinc finger protein 4-like [Vitis riparia]	Zinc finger protein 7 OS=Arabidopsis thaliana OX=3702 GN=ZFP7 PE=1 SV=1
Chr18	mRNA:Vitis18G0706	2334	1891	0.81	hypothetical protein VITISV_010486 [Vitis vinifera]	WD40 repeat-containing protein HOS15 OS=Arabidopsis thaliana OX=3702 GN=HOS15 PE=2 SV=1
Chr18	mRNA:Vitis18G0707	336	254	0.76	hypothetical protein F0562_027608 [Nyssa sinensis]	WD40 repeat-containing protein HOS15 OS=Arabidopsis thaliana OX=3702 GN=HOS15 PE=2 SV=1
Chr18	mRNA:Vitis18G0708	246	246	1	hypothetical protein I3760_15G047400 [Carya illinoinensis]	NA
Chr18	mRNA:Vitis18G0709	315	315	1	PREDICTED: cytochrome P450 81D11-like [Vitis vinifera]	NA
Chr18	mRNA:Vitis18G0710	408	408	1	hypothetical protein SASPL_156286 [Salvia splendens]	NADH-ubiquinone oxidoreductase chain 5 OS=Oenothera berteroana OX=3950 GN=ND5 PE=2 SV=2
Chr18	mRNA:Vitis18G0711	1038	1038	1	PREDICTED: MFP1 attachment factor 1-like [Vitis vinifera]	MFP1 attachment factor 1 OS=Solanum lycopersicum OX=4081 GN=MAF1 PE=1 SV=1
Chr18	mRNA:Vitis18G0712	282	282	1	PREDICTED: uncharacterized protein LOC109121646 [Vitis vinifera]>RVW40478.1 hypothetical protein CK203_092371 [Vitis vinifera]>RVX00070.1 hypothetical protein CK203_024839 [Vitis vinifera]	Protein LDB17 OS=Saccharomyces cerevisiae (strain ATCC 204508 / S288c) OX=559292 GN=LDB17 PE=1 SV=1
Chr18	mRNA:Vitis18G0713	2766	2766	1	Pentatricopeptide repeat-containing protein [Vitis vinifera]	Pentatricopeptide repeat-containing protein At3g49170, chloroplastic OS=Arabidopsis thaliana OX=3702 GN=EMB2261 PE=2 SV=1
Chr18	mRNA:Vitis18G0714	537	537	1	PREDICTED: F-box protein GID2 [Vitis vinifera]>ARR27435.1 SLEEPY1b [Vitis vinifera]>ARR27436.1 SLEEPY1b [Vitis vinifera]>ARR27437.1 SLEEPY1b [Vitis vinifera]>RVW40449.1 F-box protein GID2 [Vitis vinifera]>RVX00079.1 F-box protein GID2 [Vitis vinifera]	F-box protein GID2 OS=Arabidopsis thaliana OX=3702 GN=GID2 PE=1 SV=1
Chr18	mRNA:Vitis18G0715	1272	1272	1	hypothetical protein CK203_092367 [Vitis vinifera]>RVX00077.1 hypothetical protein CK203_024834 [Vitis vinifera]	PAMP-induced secreted peptide 2 OS=Arabidopsis thaliana OX=3702 GN=PIP2 PE=1 SV=1
Chr18	mRNA:Vitis18G0716	315	160	0.51	PREDICTED: protein MRG1 isoform X2 [Vitis vinifera]	Protein MRG2 OS=Arabidopsis thaliana OX=3702 GN=MRG2 PE=1 SV=1
Chr18	mRNA:Vitis18G1213	252	252	1	hypothetical protein VITISV_024130 [Vitis vinifera]	Organellar oligopeptidase A, chloroplastic/mitochondrial OS=Arabidopsis thaliana OX=3702 GN=OOP PE=1 SV=1
Chr18	mRNA:Vitis18G1345	1077	608	0.56	uncharacterized oxidoreductase At4g09670-like [Vitis riparia]	Uncharacterized oxidoreductase At4g09670 OS=Arabidopsis thaliana OX=3702 GN=At4g09670 PE=1 SV=1
Chr18	mRNA:Vitis18G1347	1062	403	0.38	PREDICTED: uncharacterized oxidoreductase At4g09670 [Vitis vinifera]	Uncharacterized oxidoreductase At4g09670 OS=Arabidopsis thaliana OX=3702 GN=At4g09670 PE=1 SV=1
Chr18	mRNA:Vitis18G1348	765	211	0.28	PREDICTED: uncharacterized oxidoreductase At4g09670 [Vitis vinifera]>CAN80430.1 hypothetical protein VITISV_013812 [Vitis vinifera]	Uncharacterized oxidoreductase At4g09670 OS=Arabidopsis thaliana OX=3702 GN=At4g09670 PE=1 SV=1
Chr18	mRNA:Vitis18G1350	711	711	1	hypothetical protein VITISV_012988 [Vitis vinifera]	Uncharacterized oxidoreductase At4g09670 OS=Arabidopsis thaliana OX=3702 GN=At4g09670 PE=1 SV=1
Chr18	mRNA:Vitis18G1351	492	492	1	17.6 kDa class I heat shock protein 3 [Vitis vinifera]>CBI29332.3 unnamed protein product, partial [Vitis vinifera]	18.1 kDa class I heat shock protein OS=Oryza sativa subsp. japonica OX=39947 GN=HSP18.1 PE=2 SV=1
Chr18	mRNA:Vitis18G1352	474	474	1	PREDICTED: 16.9 kDa class I heat shock protein 3 [Vitis vinifera]>RVW69272.1 17.6 kDa class I heat shock protein 3 [Vitis vinifera]>CBI29333.3 unnamed protein product, partial [Vitis vinifera]	17.9 kDa class I heat shock protein OS=Oryza sativa subsp. japonica OX=39947 GN=HSP17.9A PE=1 SV=1
Chr18	mRNA:Vitis18G1353	2076	1947	0.94	PREDICTED: uncharacterized aarF domain-containing protein kinase At1g71810, chloroplastic isoform X2 [Vitis vinifera]	Uncharacterized aarF domain-containing protein kinase At1g71810, chloroplastic OS=Arabidopsis thaliana OX=3702 GN=At1g71810 PE=1 SV=1
Chr18	mRNA:Vitis18G1354	885	826	0.93	shikimate kinase 3, chloroplastic-like isoform X1 [Vitis riparia]	Shikimate kinase 3, chloroplastic OS=Oryza sativa subsp. japonica OX=39947 GN=SK3 PE=1 SV=2
Chr18	mRNA:Vitis18G1355	93	93	1	unnamed protein product, partial [Vitis vinifera]	NA
Chr18	mRNA:Vitis18G1356	1839	906	0.49	cleavage stimulating factor 64 [Vitis riparia]	Cleavage stimulating factor 64 OS=Arabidopsis thaliana OX=3702 GN=CSTF64 PE=1 SV=1
Chr18	mRNA:Vitis18G1357	1728	1583	0.92	PREDICTED: NAC domain-containing protein 17 [Vitis vinifera]>CBI29338.3 unnamed protein product, partial [Vitis vinifera]	NAC domain-containing protein 17 OS=Arabidopsis thaliana OX=3702 GN=NAC017 PE=2 SV=1
Chr18	mRNA:Vitis18G1358	774	543	0.7	PREDICTED: sphinganine C4-monooxygenase 1 [Vitis vinifera]>XP_010645806.1 PREDICTED: sphinganine C4-monooxygenase 1 [Vitis vinifera]>XP_010645807.1 PREDICTED: sphinganine C4-monooxygenase 1 [Vitis vinifera]>CBI29339.3 unnamed protein product, partial [Vitis vinifera]	Very-long-chain aldehyde decarbonylase GL1-9 OS=Oryza sativa subsp. indica OX=39946 GN=GL1-9 PE=3 SV=1
Chr18	mRNA:Vitis18G1359	1722	1722	1	pentatricopeptide repeat-containing protein At1g34160 [Vitis riparia]	Pentatricopeptide repeat-containing protein At1g34160 OS=Arabidopsis thaliana OX=3702 GN=PCMP-H68 PE=2 SV=2
Chr18	mRNA:Vitis18G1360	546	377	0.69	PREDICTED: uncharacterized protein OsI_027940 [Vitis vinifera]	Co-chaperone protein p23-1 OS=Brassica napus OX=3708 GN=P23-1 PE=1 SV=1
Chr18	mRNA:Vitis18G1361	771	642	0.83	probable F-actin-capping protein subunit beta [Vitis riparia]	Probable F-actin-capping protein subunit beta OS=Arabidopsis thaliana OX=3702 GN=At1g71790 PE=1 SV=1
Chr18	mRNA:Vitis18G1362	1350	1350	1	PREDICTED: tRNA pseudouridine(38/39) synthase isoform X2 [Vitis vinifera]	tRNA pseudouridine(38/39) synthase OS=Bos taurus OX=9913 GN=PUS3 PE=2 SV=1
Chr18	mRNA:Vitis18G1363	2184	2184	1	MA3 DOMAIN-CONTAINING TRANSLATION REGULATORY FACTOR 2 isoform X1 [Vitis riparia]	MA3 DOMAIN-CONTAINING TRANSLATION REGULATORY FACTOR 2 OS=Arabidopsis thaliana OX=3702 GN=MRF2 PE=1 SV=1
Chr18	mRNA:Vitis18G1364	561	561	1	uncharacterized protein LOC117905928 [Vitis riparia]	Alpha-ketoglutaric semialdehyde dehydrogenase OS=Acinetobacter baylyi (strain ATCC 33305 / BD413 / ADP1) OX=62977 GN=ACIAD0131 PE=1 SV=1
Chr18	mRNA:Vitis18G1365	1044	944	0.9	PREDICTED: proline-rich proteoglycan 2-like [Vitis vinifera]	NA
Chr18	mRNA:Vitis18G1366	1008	561	0.56	PREDICTED: uncharacterized GTP-binding protein At5g64813 [Vitis vinifera]>CBI29347.3 unnamed protein product, partial [Vitis vinifera]	Small GTPase LIP1 OS=Arabidopsis thaliana OX=3702 GN=LIP1 PE=1 SV=1
Chr18	mRNA:Vitis18G1369	612	582	0.95	Transcription factor SRM1 [Vitis vinifera]	Transcription factor SRM1 OS=Arabidopsis thaliana OX=3702 GN=SRM1 PE=1 SV=1
Chr18	mRNA:Vitis18G1370	531	305	0.57	PREDICTED: ras-related protein Rab7 [Vitis vinifera]>XP_034676712.1 ras-related protein Rab7 isoform X1 [Vitis riparia]>XP_034676905.1 ras-related protein Rab7 isoform X1 [Vitis riparia]>CBI29350.3 unnamed protein product, partial [Vitis vinifera]	Ras-related protein Rab7 OS=Glycine max OX=3847 PE=2 SV=1
Chr18	mRNA:Vitis18G1373	1854	1378	0.74	putative laccase-9 [Vitis vinifera]	Laccase-21 OS=Oryza sativa subsp. japonica OX=39947 GN=LAC21 PE=2 SV=1
Chr18	mRNA:Vitis18G1374	1779	1400	0.79	laccase-21-like isoform X1 [Vitis riparia]	Laccase-21 OS=Oryza sativa subsp. japonica OX=39947 GN=LAC21 PE=2 SV=1
Chr18	mRNA:Vitis18G1606	2142	1625	0.76	PREDICTED: TMV resistance protein N [Vitis vinifera]	Disease resistance protein RPV1 OS=Vitis rotundifolia OX=103349 GN=RPV1 PE=1 SV=1
Chr18	mRNA:Vitis18G1638	93	29	0.31	unnamed protein product, partial [Vitis vinifera]	NA
Chr18	mRNA:Vitis18G1668	285	181	0.64	hypothetical protein VITISV_026634 [Vitis vinifera]	Reactive Intermediate Deaminase A, chloroplastic OS=Arabidopsis thaliana OX=3702 GN=RIDA PE=1 SV=1
Chr18	mRNA:Vitis18G1677	291	264	0.91	hypothetical protein E2562_028875 [Oryza meyeriana var. granulata]	NA
Chr18	mRNA:Vitis18G1751	93	44	0.47	unnamed protein product, partial [Vitis vinifera]	NA
Chr18	mRNA:Vitis18G1754	294	127	0.43	PREDICTED: putative casein kinase II subunit beta-4 isoform X2 [Vitis vinifera]>XP_034709319.1 putative casein kinase II subunit beta-4 isoform X2 [Vitis riparia]	Casein kinase II subunit beta-1 OS=Arabidopsis thaliana OX=3702 GN=CKB1 PE=1 SV=1
Chr18	mRNA:Vitis18G1755	594	180	0.3	PREDICTED: putative casein kinase II subunit beta-4 isoform X2 [Vitis vinifera]>XP_034709319.1 putative casein kinase II subunit beta-4 isoform X2 [Vitis riparia]	Casein kinase II subunit beta-1 OS=Arabidopsis thaliana OX=3702 GN=CKB1 PE=1 SV=1
Chr18	mRNA:Vitis18G1916	2412	2412	1	probable LRR receptor-like serine/threonine-protein kinase At3g47570 [Vitis riparia]	Probable LRR receptor-like serine/threonine-protein kinase At3g47570 OS=Arabidopsis thaliana OX=3702 GN=At3g47570 PE=2 SV=1
Chr18	mRNA:Vitis18G1965	456	269	0.59	uncharacterized protein LOC117906132 [Vitis riparia]	NA
Chr18	mRNA:Vitis18G1983	561	473	0.84	Disease resistance-like protein DSC1 [Vitis vinifera]	NA
Chr18	mRNA:Vitis18G2103	735	517	0.7	protein PARTING DANCERS homolog isoform X2 [Vitis riparia]	Protein PARTING DANCERS homolog OS=Oryza sativa subsp. japonica OX=39947 GN=PTD PE=1 SV=1
Chr18	mRNA:Vitis18G2104	438	366	0.84	uncharacterized protein LOC117907443 [Vitis riparia]>XP_034677848.1 uncharacterized protein LOC117908378 [Vitis riparia]	E3 ubiquitin-protein ligase rnf146 OS=Danio rerio OX=7955 GN=rnf146 PE=2 SV=1
Chr18	mRNA:Vitis18G2105	747	747	1	protein PARTING DANCERS homolog isoform X2 [Vitis riparia]	Protein PARTING DANCERS homolog OS=Oryza sativa subsp. japonica OX=39947 GN=PTD PE=1 SV=1
Chr18	mRNA:Vitis18G2106	2607	2607	1	LOW QUALITY PROTEIN: bifunctional aspartokinase/homoserine dehydrogenase 1, chloroplastic-like [Vitis riparia]	Bifunctional aspartokinase/homoserine dehydrogenase 1, chloroplastic OS=Arabidopsis thaliana OX=3702 GN=AKHSDH1 PE=1 SV=1
Chr18	mRNA:Vitis18G2107	2673	789	0.3	SCY1-like protein 2 isoform X1 [Vitis riparia]	SCY1-like protein 2 OS=Mus musculus OX=10090 GN=Scyl2 PE=1 SV=1
Chr18	mRNA:Vitis18G2109	321	321	1	Molybdopterin synthase sulfur carrier subunit [Vitis vinifera]	Molybdopterin synthase sulfur carrier subunit OS=Arabidopsis thaliana OX=3702 GN=At4g10100 PE=3 SV=1
Chr18	mRNA:Vitis18G2110	795	795	1	PREDICTED: uncharacterized protein LOC100241424 [Vitis vinifera]	ATG8-interacting protein 2 OS=Arabidopsis thaliana OX=3702 GN=ATI2 PE=1 SV=1
Chr18	mRNA:Vitis18G2111	2193	2193	1	PREDICTED: histidine--tRNA ligase, cytoplasmic [Vitis vinifera]	Histidine--tRNA ligase, cytoplasmic OS=Arabidopsis thaliana OX=3702 GN=At3g02760 PE=2 SV=1
Chr18	mRNA:Vitis18G2112	1125	974	0.87	PREDICTED: probable protein phosphatase 2C 2 [Vitis vinifera]	Probable protein phosphatase 2C 2 OS=Arabidopsis thaliana OX=3702 GN=At1g07160 PE=2 SV=1
Chr18	mRNA:Vitis18G2114	2673	2673	1	LOW QUALITY PROTEIN: bifunctional aspartokinase/homoserine dehydrogenase 1, chloroplastic-like [Vitis riparia]	Bifunctional aspartokinase/homoserine dehydrogenase 1, chloroplastic OS=Arabidopsis thaliana OX=3702 GN=AKHSDH1 PE=1 SV=1
Chr18	mRNA:Vitis18G2115	651	584	0.9	protein PARTING DANCERS homolog isoform X2 [Vitis riparia]	Protein PARTING DANCERS homolog OS=Oryza sativa subsp. japonica OX=39947 GN=PTD PE=1 SV=1
Chr18	mRNA:Vitis18G2116	438	231	0.53	uncharacterized protein LOC117907443 [Vitis riparia]>XP_034677848.1 uncharacterized protein LOC117908378 [Vitis riparia]	E3 ubiquitin-protein ligase rnf146 OS=Danio rerio OX=7955 GN=rnf146 PE=2 SV=1
Chr18	mRNA:Vitis18G2118	267	267	1	hypothetical protein EZV62_008892 [Acer yangbiense]	Protein PARTING DANCERS homolog OS=Oryza sativa subsp. japonica OX=39947 GN=PTD PE=1 SV=1
Chr18	mRNA:Vitis18G2119	327	327	1	protein PARTING DANCERS-like [Vitis riparia]	Protein PARTING DANCERS OS=Arabidopsis thaliana OX=3702 GN=PTD PE=1 SV=1
Chr18	mRNA:Vitis18G2120	438	386	0.88	uncharacterized protein LOC117907443 [Vitis riparia]>XP_034677848.1 uncharacterized protein LOC117908378 [Vitis riparia]	E3 ubiquitin-protein ligase rnf146 OS=Danio rerio OX=7955 GN=rnf146 PE=2 SV=1
Chr18	mRNA:Vitis18G2126	891	741	0.83	unnamed protein product, partial [Vitis vinifera]	Non-functional pseudokinase ZED1 OS=Arabidopsis thaliana OX=3702 GN=ZED1 PE=1 SV=1
Chr18	mRNA:Vitis18G2127	1143	771	0.67	unnamed protein product, partial [Vitis vinifera]	Non-functional pseudokinase ZED1 OS=Arabidopsis thaliana OX=3702 GN=ZED1 PE=1 SV=1
Chr18	mRNA:Vitis18G2132	267	267	1	Non-functional pseudokinase ZED1 [Vitis vinifera]	Maintenance of telomere capping protein 6 OS=Candida dubliniensis (strain CD36 / ATCC MYA-646 / CBS 7987 / NCPF 3949 / NRRL Y-17841) OX=573826 GN=MTC6 PE=3 SV=1
Chr18	mRNA:Vitis18G2133	1041	881	0.85	non-functional pseudokinase ZED1-like [Vitis riparia]>XP_034676908.1 non-functional pseudokinase ZED1-like [Vitis riparia]	Serine/threonine-protein kinase ZRK1 OS=Arabidopsis thaliana OX=3702 GN=ZRK1 PE=1 SV=1
Chr18	mRNA:Vitis18G2136	1002	984	0.98	TVP38/TMEM64 family membrane protein slr0305 [Vitis vinifera]	TVP38/TMEM64 family membrane protein slr0305 OS=Synechocystis sp. (strain PCC 6803 / Kazusa) OX=1111708 GN=slr0305 PE=3 SV=1
Chr18	mRNA:Vitis18G2138	459	459	1	TMV resistance protein N [Vitis vinifera]	NA
Chr18	mRNA:Vitis18G2139	2793	1846	0.66	PREDICTED: putative disease resistance protein At4g11170 [Vitis vinifera]>XP_010645870.1 PREDICTED: putative disease resistance protein At4g11170 [Vitis vinifera]	Disease resistance protein RPV1 OS=Vitis rotundifolia OX=103349 GN=RPV1 PE=1 SV=1
Chr18	mRNA:Vitis18G2140	291	291	1	disease resistance protein RUN1-like [Vitis riparia]	Disease resistance protein RPV1 OS=Vitis rotundifolia OX=103349 GN=RPV1 PE=1 SV=1
Chr18	mRNA:Vitis18G2145	186	96	0.52	unnamed protein product, partial [Vitis vinifera]	NA
Chr18	mRNA:Vitis18G2146	363	363	1	TRF-like 3 [Artemisia annua]	NA
Chr18	mRNA:Vitis18G2147	300	178	0.59	unnamed protein product, partial [Vitis vinifera]	(-)-germacrene D synthase OS=Vitis vinifera OX=29760 GN=VIT_19s0014g04930 PE=1 SV=1
Chr18	mRNA:Vitis18G2155	315	241	0.77	Kinesin-like protein KIN-UB [Vitis vinifera]	Kinesin-like protein KIN-UB OS=Arabidopsis thaliana OX=3702 GN=KINUB PE=1 SV=2
Chr9	mRNA:Vitis09G0057	5982	3369	0.56	PREDICTED: uncharacterized protein LOC100267761 isoform X1 [Vitis vinifera]	NA
Chr9	mRNA:Vitis09G0260	3957	2266	0.57	PREDICTED: ABC transporter G family member 29 [Vitis vinifera]>CBI36070.3 unnamed protein product, partial [Vitis vinifera]	ABC transporter G family member 42 OS=Oryza sativa subsp. japonica OX=39947 GN=ABCG42 PE=2 SV=1
Chr9	mRNA:Vitis09G0279	1173	1173	1	PREDICTED: VHS domain-containing protein At3g16270 [Vitis vinifera]>CBI36100.3 unnamed protein product, partial [Vitis vinifera]	Protein MODIFIED TRANSPORT TO THE VACUOLE 1 OS=Arabidopsis thaliana OX=3702 GN=MTV1 PE=1 SV=1
Chr9	mRNA:Vitis09G0280	2625	2059	0.78	tRNAse Z TRZ4, mitochondrial [Vitis vinifera]	tRNAse Z TRZ4, mitochondrial OS=Arabidopsis thaliana OX=3702 GN=TRZ4 PE=2 SV=1
Chr9	mRNA:Vitis09G0281	600	600	1	Photosynthetic NDH subunit of subcomplex B 3, chloroplastic [Vitis vinifera]	Photosynthetic NDH subunit of subcomplex B 3, chloroplastic OS=Arabidopsis thaliana OX=3702 GN=PNSB3 PE=2 SV=1
Chr9	mRNA:Vitis09G0282	750	750	1	putative aquaporin [Vitis vinifera]>ABN14354.1 aquaporin TIP2;1 [Vitis vinifera]>RVW72795.1 Aquaporin TIP2-1 [Vitis vinifera]>CAN70336.1 hypothetical protein VITISV_011435 [Vitis vinifera]	Aquaporin TIP2-1 OS=Arabidopsis thaliana OX=3702 GN=TIP2-1 PE=1 SV=2
Chr9	mRNA:Vitis09G0283	2133	2018	0.95	PREDICTED: WD repeat-containing protein tag-125-like [Vitis vinifera]>XP_034696541.1 protein JINGUBANG-like [Vitis riparia]	Protein JINGUBANG OS=Arabidopsis thaliana OX=3702 GN=JGB PE=1 SV=1
Chr9	mRNA:Vitis09G0284	693	511	0.74	hypothetical protein VITISV_011438 [Vitis vinifera]	WD repeat-containing protein 48 homolog OS=Caenorhabditis elegans OX=6239 GN=wdr-48 PE=1 SV=2
Chr9	mRNA:Vitis09G0285	1554	1554	1	PREDICTED: uncharacterized protein LOC100266864 isoform X1 [Vitis vinifera]	AP-3 complex subunit delta-1 OS=Homo sapiens OX=9606 GN=AP3D1 PE=1 SV=1
Chr9	mRNA:Vitis09G0286	462	462	1	hypothetical protein VITISV_011440 [Vitis vinifera]	Uncharacterized protein ML2433 OS=Mycobacterium leprae (strain TN) OX=272631 GN=ML2433 PE=4 SV=2
Chr9	mRNA:Vitis09G0287	1287	793	0.62	LOW QUALITY PROTEIN: uncharacterized protein LOC117922695 [Vitis riparia]	Cytochrome P450 2C1 OS=Oryctolagus cuniculus OX=9986 GN=CYP2C1 PE=1 SV=2
Chr9	mRNA:Vitis09G0288	1032	292	0.28	PREDICTED: auxin-responsive protein IAA27 [Vitis vinifera]	Auxin-responsive protein IAA27 OS=Arabidopsis thaliana OX=3702 GN=IAA27 PE=1 SV=1
Chr9	mRNA:Vitis09G0289	702	689	0.98	Protein thylakoid assembly 8, chloroplastic [Vitis vinifera]	Protein THYLAKOID ASSEMBLY 8, chloroplastic OS=Arabidopsis thaliana OX=3702 GN=THA8 PE=2 SV=1
Chr9	mRNA:Vitis09G0290	1053	1053	1	PREDICTED: peroxisome biogenesis protein 2 [Vitis vinifera]>CBI36108.3 unnamed protein product, partial [Vitis vinifera]	Peroxisome biogenesis protein 2 OS=Arabidopsis thaliana OX=3702 GN=PEX2 PE=1 SV=1
Chr9	mRNA:Vitis09G0291	786	645	0.82	transcription factor bHLH68-like [Vitis riparia]	Transcription factor bHLH68 OS=Arabidopsis thaliana OX=3702 GN=BHLH68 PE=1 SV=2
Chr9	mRNA:Vitis09G0292	1869	1869	1	PREDICTED: protein NRT1/ PTR FAMILY 1.2 [Vitis vinifera]>XP_010654645.1 PREDICTED: protein NRT1/ PTR FAMILY 1.2 [Vitis vinifera]>XP_010654646.1 PREDICTED: protein NRT1/ PTR FAMILY 1.2 [Vitis vinifera]>CBI36110.3 unnamed protein product, partial [Vitis vinifera]	Protein NRT1/ PTR FAMILY 1.2 OS=Arabidopsis thaliana OX=3702 GN=NPF1.2 PE=1 SV=1
Chr9	mRNA:Vitis09G0293	588	588	1	probable inactive nicotinamidase At3g16190 [Vitis riparia]	Probable inactive nicotinamidase At3g16190 OS=Arabidopsis thaliana OX=3702 GN=At3g16190 PE=2 SV=1
Chr9	mRNA:Vitis09G0294	540	540	1	probable inactive nicotinamidase At3g16190 [Vitis riparia]	Probable inactive nicotinamidase At3g16190 OS=Arabidopsis thaliana OX=3702 GN=At3g16190 PE=2 SV=1
Chr9	mRNA:Vitis09G0295	462	462	1	PREDICTED: uncharacterized protein LOC100259970 [Vitis vinifera]>CAN75402.1 hypothetical protein VITISV_010505 [Vitis vinifera]	NA
Chr9	mRNA:Vitis09G0296	570	429	0.75	PREDICTED: uncharacterized protein LOC109121406 [Vitis vinifera]	NA
Chr9	mRNA:Vitis09G0297	1179	770	0.65	PREDICTED: malonate--CoA ligase isoform X2 [Vitis vinifera]	Probable CoA ligase CCL8 OS=Humulus lupulus OX=3486 GN=CCL8 PE=2 SV=1
Chr9	mRNA:Vitis09G0298	582	582	1	protein PLANT CADMIUM RESISTANCE 8 [Vitis riparia]	Protein PLANT CADMIUM RESISTANCE 8 OS=Arabidopsis thaliana OX=3702 GN=PCR8 PE=1 SV=2
Chr9	mRNA:Vitis09G0299	480	480	1	cytochrome c-type biogenesis CcmH-like mitochondrial protein [Vitis riparia]>CAN75404.1 hypothetical protein VITISV_010507 [Vitis vinifera]	Cytochrome c-type biogenesis CcmH-like mitochondrial protein OS=Oryza sativa subsp. indica OX=39946 GN=CCMH PE=3 SV=1
Chr9	mRNA:Vitis09G0300	1098	1028	0.94	proline-rich receptor-like protein kinase PERK1 [Vitis riparia]	Proline-rich receptor-like protein kinase PERK15 OS=Arabidopsis thaliana OX=3702 GN=PERK15 PE=2 SV=1
Chr9	mRNA:Vitis09G0301	492	260	0.53	PREDICTED: ras-related protein Rab7 [Vitis vinifera]>XP_034695345.1 ras-related protein Rab7 [Vitis riparia]>CBI36118.3 unnamed protein product, partial [Vitis vinifera]	Ras-related protein Rab7 OS=Prunus armeniaca OX=36596 PE=2 SV=1
Chr9	mRNA:Vitis09G0302	516	516	1	PREDICTED: uncharacterized protein LOC104880236 [Vitis vinifera]	NA
Chr9	mRNA:Vitis09G0303	1446	1286	0.89	Sulfite exporter TauE/SafE family protein 3 [Vitis vinifera]	Sulfite exporter TauE/SafE family protein 3 OS=Arabidopsis thaliana OX=3702 GN=At2g25737 PE=2 SV=1
Chr9	mRNA:Vitis09G0304	1716	1716	1	Protein disulfide isomerase-like 1-6 [Vitis vinifera]	Protein disulfide isomerase-like 1-6 OS=Arabidopsis thaliana OX=3702 GN=PDIL1-6 PE=2 SV=1
Chr9	mRNA:Vitis09G0305	216	216	1	hypothetical protein HU200_057051 [Digitaria exilis]	NA
Chr9	mRNA:Vitis09G0306	933	756	0.81	hypothetical protein CK203_063544 [Vitis vinifera]>RVW69477.1 hypothetical protein CK203_054479 [Vitis vinifera]	Germination protease OS=Clostridium perfringens (strain ATCC 13124 / DSM 756 / JCM 1290 / NCIMB 6125 / NCTC 8237 / Type A) OX=195103 GN=gpr PE=3 SV=1
Chr9	mRNA:Vitis09G0307	288	138	0.48	PREDICTED: dynein light chain LC6, flagellar outer arm [Vitis vinifera]>XP_034696513.1 dynein light chain LC6, flagellar outer arm [Vitis riparia]>CBI36123.3 unnamed protein product, partial [Vitis vinifera]	Dynein light chain LC6, flagellar outer arm OS=Heliocidaris crassispina OX=1043166 PE=3 SV=1
Chr9	mRNA:Vitis09G0308	537	537	1	hypothetical protein VITISV_009548 [Vitis vinifera]	Glyoxylate/hydroxypyruvate/pyruvate reductase 2KGR OS=Vitis vinifera OX=29760 GN=2KGR PE=1 SV=1
Chr9	mRNA:Vitis09G0309	573	573	1	unnamed protein product, partial [Vitis vinifera]	Glyoxylate/hydroxypyruvate/pyruvate reductase 2KGR OS=Vitis vinifera OX=29760 GN=2KGR PE=1 SV=1
Chr9	mRNA:Vitis09G0310	1659	1003	0.6	PREDICTED: rop guanine nucleotide exchange factor 12 isoform X1 [Vitis vinifera]	Rho guanine nucleotide exchange factor 8 OS=Arabidopsis thaliana OX=3702 GN=ROPGEF8 PE=1 SV=1
Chr9	mRNA:Vitis09G0311	435	435	1	PREDICTED: photosystem I reaction center subunit VI, chloroplastic [Vitis vinifera]>XP_034696654.1 photosystem I reaction center subunit VI, chloroplastic [Vitis riparia]>CAN78973.1 hypothetical protein VITISV_006187 [Vitis vinifera]>CBI36127.3 unnamed protein product, partial [Vitis vinifera]	Photosystem I reaction center subunit VI, chloroplastic OS=Spinacia oleracea OX=3562 GN=PSAH PE=1 SV=1
Chr9	mRNA:Vitis09G0312	534	178	0.33	hypothetical protein I3760_01G232600 [Carya illinoinensis]>KAG7997810.1 hypothetical protein I3843_01G227800 [Carya illinoinensis]	Cationic peroxidase SPC4 OS=Sorghum bicolor OX=4558 GN=Sb03g046810 PE=1 SV=2
Chr9	mRNA:Vitis09G0313	396	396	1	30S ribosomal protein S17, chloroplastic [Vitis riparia]	30S ribosomal protein S17, chloroplastic OS=Arabidopsis thaliana OX=3702 GN=RPS17 PE=1 SV=1
Chr9	mRNA:Vitis09G0314	2127	1636	0.77	PREDICTED: homeobox-leucine zipper protein GLABRA 2 [Vitis vinifera]	Homeobox-leucine zipper protein GLABRA 2 OS=Arabidopsis thaliana OX=3702 GN=GL2 PE=1 SV=3
Chr9	mRNA:Vitis09G0315	633	633	1	PREDICTED: protein CURVATURE THYLAKOID 1C, chloroplastic [Vitis vinifera]>CBI36130.3 unnamed protein product, partial [Vitis vinifera]	Protein CURVATURE THYLAKOID 1C, chloroplastic OS=Arabidopsis thaliana OX=3702 GN=CURT1C PE=1 SV=1
Chr9	mRNA:Vitis09G0316	2343	2343	1	PREDICTED: pentatricopeptide repeat-containing protein At2g01510, mitochondrial [Vitis vinifera]	Pentatricopeptide repeat-containing protein At3g46790, chloroplastic OS=Arabidopsis thaliana OX=3702 GN=CRR2 PE=2 SV=1
Chr9	mRNA:Vitis09G0317	1452	898	0.62	probable plastidic glucose transporter 3 [Vitis riparia]>XP_034695804.1 probable plastidic glucose transporter 3 [Vitis riparia]>XP_034695805.1 probable plastidic glucose transporter 3 [Vitis riparia]>XP_034695806.1 probable plastidic glucose transporter 3 [Vitis riparia]	Probable plastidic glucose transporter 3 OS=Arabidopsis thaliana OX=3702 GN=At1g79820 PE=2 SV=2
Chr9	mRNA:Vitis09G0320	2208	1528	0.69	disease resistance protein SUMM2-like [Vitis riparia]	Disease resistance protein RPS5 OS=Arabidopsis thaliana OX=3702 GN=RPS5 PE=1 SV=2
Chr9	mRNA:Vitis09G0321	3570	3570	1	PREDICTED: uncharacterized protein LOC100243006 [Vitis vinifera]	Phospholipase D2 OS=Mus musculus OX=10090 GN=Pld2 PE=1 SV=2
Chr9	mRNA:Vitis09G0322	438	391	0.89	60S ribosomal protein L37-1 [Vitis vinifera]	60S ribosomal protein L37-2 OS=Arabidopsis thaliana OX=3702 GN=RPL37B PE=3 SV=2
Chr9	mRNA:Vitis09G0323	3126	3126	1	PREDICTED: ATP-dependent DNA helicase DDX11 isoform X1 [Vitis vinifera]	ATP-dependent DNA helicase DDX11 OS=Danio rerio OX=7955 GN=ddx11 PE=2 SV=1
Chr9	mRNA:Vitis09G0324	762	605	0.79	putative Peroxidase 48 [Vitis riparia]	Peroxidase 24 OS=Arabidopsis thaliana OX=3702 GN=PER24 PE=2 SV=1
Chr9	mRNA:Vitis09G0325	912	875	0.96	PREDICTED: uncharacterized protein LOC104880239 [Vitis vinifera]	Endoglucanase EG-II OS=Hypocrea jecorina OX=51453 GN=egl2 PE=1 SV=1
Chr9	mRNA:Vitis09G0326	2157	558	0.26	PREDICTED: kinesin-like protein KIN-13B [Vitis vinifera]>CBI36141.3 unnamed protein product, partial [Vitis vinifera]	Kinesin-like protein KIN-13B OS=Arabidopsis thaliana OX=3702 GN=KIN13B PE=1 SV=1
Chr9	mRNA:Vitis09G0327	1062	1062	1	Pyridoxal 5'-phosphate synthase-like subunit PDX1.2 [Vitis vinifera]	Pyridoxal 5'-phosphate synthase-like subunit PDX1.2 OS=Arabidopsis thaliana OX=3702 GN=PDX12 PE=1 SV=1
Chr9	mRNA:Vitis09G0329	225	225	1	hypothetical protein CK203_033895 [Vitis vinifera]	NA
Chr9	mRNA:Vitis09G0330	936	636	0.68	PREDICTED: mitochondrial arginine transporter BAC2 [Vitis vinifera]	Mitochondrial arginine transporter BAC2 OS=Arabidopsis thaliana OX=3702 GN=BAC2 PE=1 SV=1
Chr9	mRNA:Vitis09G0331	405	405	1	PREDICTED: uncharacterized protein LOC100260053 [Vitis vinifera]	Transcription factor IWS1 OS=Candida glabrata (strain ATCC 2001 / CBS 138 / JCM 3761 / NBRC 0622 / NRRL Y-65) OX=284593 GN=IWS1 PE=3 SV=1
Chr9	mRNA:Vitis09G0332	195	195	1	translation machinery-associated protein 7-like [Zingiber officinale]	Translation machinery-associated protein 7 OS=Tetraodon nigroviridis OX=99883 GN=tma7 PE=3 SV=1
Chr9	mRNA:Vitis09G0333	1578	1427	0.9	G-type lectin S-receptor-like serine/threonine-protein kinase CES101 [Vitis riparia]	G-type lectin S-receptor-like serine/threonine-protein kinase CES101 OS=Arabidopsis thaliana OX=3702 GN=CES101 PE=2 SV=2
Chr9	mRNA:Vitis09G0334	2379	1616	0.68	G-type lectin S-receptor-like serine/threonine-protein kinase CES101 [Vitis riparia]	G-type lectin S-receptor-like serine/threonine-protein kinase CES101 OS=Arabidopsis thaliana OX=3702 GN=CES101 PE=2 SV=2
Chr9	mRNA:Vitis09G0335	585	585	1	hypothetical protein FNV43_RR06851 [Rhamnella rubrinervis]	NA
Chr9	mRNA:Vitis09G0336	330	93	0.28	G-type lectin S-receptor-like serine/threonine-protein kinase CES101 [Vitis riparia]	G-type lectin S-receptor-like serine/threonine-protein kinase At1g67520 OS=Arabidopsis thaliana OX=3702 GN=At1g67520 PE=2 SV=3
Chr9	mRNA:Vitis09G0338	1026	1026	1	methyltransferase-like protein 22 isoform X3 [Vitis riparia]	Methyltransferase-like protein 22 OS=Mus musculus OX=10090 GN=Mettl22 PE=2 SV=1
Chr9	mRNA:Vitis09G0339	1503	1503	1	PREDICTED: uncharacterized protein LOC100251435 [Vitis vinifera]	U3 small nucleolar RNA-associated protein 25 OS=Schizosaccharomyces japonicus (strain yFS275 / FY16936) OX=402676 GN=utp25 PE=3 SV=1
Chr9	mRNA:Vitis09G0340	2169	2169	1	PREDICTED: uncharacterized protein LOC100241173 [Vitis vinifera]	Protein ROLLING AND ERECT LEAF 2 OS=Oryza sativa subsp. japonica OX=39947 GN=REL2 PE=2 SV=1
Chr9	mRNA:Vitis09G0341	600	344	0.57	PREDICTED: ras-related protein RHN1 isoform X1 [Vitis vinifera]>XP_034695850.1 ras-related protein RHN1-like isoform X2 [Vitis riparia]>CBI36152.3 unnamed protein product, partial [Vitis vinifera]	Ras-related protein RHN1 OS=Nicotiana plumbaginifolia OX=4092 GN=RHN1 PE=2 SV=1
Chr9	mRNA:Vitis09G0345	729	275	0.38	PREDICTED: inositol-pentakisphosphate 2-kinase [Vitis vinifera]	Inositol-pentakisphosphate 2-kinase OS=Arabidopsis thaliana OX=3702 GN=IPK1 PE=1 SV=1
Chr9	mRNA:Vitis09G0346	744	474	0.64	uncharacterized protein LOC117921594 [Vitis riparia]	NA
Chr9	mRNA:Vitis09G0347	966	966	1	hypothetical protein CK203_105063 [Vitis vinifera]>RVW87970.1 hypothetical protein CK203_033917 [Vitis vinifera]	NA
Chr9	mRNA:Vitis09G0348	936	936	1	hypothetical protein CK203_033918 [Vitis vinifera]	NA
Chr9	mRNA:Vitis09G0349	888	888	1	Transcription repressor OFP14 [Vitis vinifera]	Transcription repressor OFP14 OS=Arabidopsis thaliana OX=3702 GN=OFP14 PE=1 SV=1
Chr9	mRNA:Vitis09G0350	2145	2058	0.96	PREDICTED: regulator of telomere elongation helicase 1 homolog isoform X1 [Vitis vinifera]	Regulator of telomere elongation helicase 1 homolog OS=Oryza sativa subsp. japonica OX=39947 GN=RTEL1 PE=2 SV=1
Chr9	mRNA:Vitis09G0351	2547	1990	0.78	PREDICTED: heat shock 70 kDa protein 14 [Vitis vinifera]>XP_010654673.1 PREDICTED: heat shock 70 kDa protein 14 [Vitis vinifera]>XP_010654674.1 PREDICTED: heat shock 70 kDa protein 14 [Vitis vinifera]>XP_034695867.1 heat shock 70 kDa protein 14-like [Vitis riparia]	Heat shock 70 kDa protein 14 OS=Arabidopsis thaliana OX=3702 GN=HSP70-14 PE=1 SV=1
Chr9	mRNA:Vitis09G0353	1983	1983	1	pentatricopeptide repeat-containing protein At3g16010 [Vitis riparia]	Pentatricopeptide repeat-containing protein At3g16010 OS=Arabidopsis thaliana OX=3702 GN=At3g16010 PE=2 SV=1
Chr9	mRNA:Vitis09G0354	1059	1059	1	PREDICTED: trihelix transcription factor ASIL1 [Vitis vinifera]	Trihelix transcription factor ASIL1 OS=Arabidopsis thaliana OX=3702 GN=ASIL1 PE=1 SV=1
Chr9	mRNA:Vitis09G0355	1041	1041	1	PREDICTED: uncharacterized protein LOC104880242 [Vitis vinifera]	NA
Chr9	mRNA:Vitis09G0356	963	264	0.27	coatomer subunit beta'-2-like [Vitis riparia]	Coatomer subunit beta'-2 OS=Oryza sativa subsp. japonica OX=39947 GN=Os02g0209100 PE=2 SV=1
Chr9	mRNA:Vitis09G0357	2160	1460	0.68	MAR-binding filament-like protein 1-1 isoform X1 [Vitis riparia]	MAR-binding filament-like protein 1 OS=Arabidopsis thaliana OX=3702 GN=MFP1 PE=2 SV=2
Chr9	mRNA:Vitis09G0358	537	318	0.59	protein SYS1 homolog [Vitis riparia]	Protein SYS1 homolog OS=Nematostella vectensis OX=45351 GN=sys1 PE=3 SV=1
Chr9	mRNA:Vitis09G0359	3438	2631	0.77	PREDICTED: uncharacterized protein LOC100251525 isoform X3 [Vitis vinifera]	Serine/threonine-protein phosphatase 7 long form homolog OS=Arabidopsis thaliana OX=3702 GN=MAIL3 PE=2 SV=1
Chr9	mRNA:Vitis09G0360	1950	1398	0.72	PREDICTED: probable sulfate transporter 3.4 [Vitis vinifera]	Probable sulfate transporter 3.4 OS=Arabidopsis thaliana OX=3702 GN=SULTR3;4 PE=2 SV=1
Chr9	mRNA:Vitis09G0361	2475	1469	0.59	unnamed protein product, partial [Vitis vinifera]	Coatomer subunit beta'-1 OS=Arabidopsis thaliana OX=3702 GN=At1g79990 PE=2 SV=2
Chr9	mRNA:Vitis09G0496	975	463	0.47	hypothetical protein VITISV_018803 [Vitis vinifera]	Homeobox-leucine zipper protein ATHB-15 OS=Arabidopsis thaliana OX=3702 GN=ATHB-15 PE=1 SV=1
Chr9	mRNA:Vitis09G0715	792	466	0.59	F-box protein [Vitis vinifera]	F-box protein At5g07610 OS=Arabidopsis thaliana OX=3702 GN=At5g07610 PE=2 SV=1
Chr9	mRNA:Vitis09G0887	279	161	0.58	unnamed protein product, partial [Vitis vinifera]	NA
Chr9	mRNA:Vitis09G0988	471	317	0.67	receptor-like protein 56 [Vitis riparia]	Receptor-like protein 56 OS=Arabidopsis thaliana OX=3702 GN=RLP56 PE=2 SV=2
Chr9	mRNA:Vitis09G1109	282	282	1	unnamed protein product, partial [Vitis vinifera]	NA
Chr9	mRNA:Vitis09G1110	1797	1168	0.65	PREDICTED: calcium-transporting ATPase 9, plasma membrane-type isoform X1 [Vitis vinifera]	Calcium-transporting ATPase 9, plasma membrane-type OS=Arabidopsis thaliana OX=3702 GN=ACA9 PE=2 SV=2
Chr3	mRNA:Vitis03G0505	222	91	0.41	unnamed protein product, partial [Vitis vinifera]	Leucine--tRNA ligase OS=Methylobacillus flagellatus (strain KT / ATCC 51484 / DSM 6875) OX=265072 GN=leuS PE=3 SV=1
Chr3	mRNA:Vitis03G0684	1827	674	0.37	unnamed protein product, partial [Vitis vinifera]	Beta-glucosidase 12 OS=Arabidopsis thaliana OX=3702 GN=BGLU12 PE=2 SV=1
Chr3	mRNA:Vitis03G0708	885	585	0.66	PREDICTED: agamous-like MADS-box protein AGL62 [Vitis vinifera]>RVX10338.1 Agamous-like MADS-box protein AGL62 [Vitis vinifera]	Agamous-like MADS-box protein AGL62 OS=Arabidopsis thaliana OX=3702 GN=AGL62 PE=1 SV=1
Chr3	mRNA:Vitis03G0709	435	435	1	Agamous-like MADS-box protein AGL62 [Vitis vinifera]	Agamous-like MADS-box protein AGL62 OS=Arabidopsis thaliana OX=3702 GN=AGL62 PE=1 SV=1
Chr3	mRNA:Vitis03G0710	645	645	1	PREDICTED: agamous-like MADS-box protein AGL62 [Vitis vinifera]>CAN63001.1 hypothetical protein VITISV_024203 [Vitis vinifera]	Agamous-like MADS-box protein AGL62 OS=Arabidopsis thaliana OX=3702 GN=AGL62 PE=1 SV=1
Chr3	mRNA:Vitis03G0711	645	345	0.53	PREDICTED: agamous-like MADS-box protein AGL62 [Vitis vinifera]>CBI25111.3 unnamed protein product, partial [Vitis vinifera]	Agamous-like MADS-box protein AGL62 OS=Arabidopsis thaliana OX=3702 GN=AGL62 PE=1 SV=1
Chr3	mRNA:Vitis03G0712	660	660	1	agamous-like MADS-box protein AGL62 [Vitis riparia]	Agamous-like MADS-box protein AGL62 OS=Arabidopsis thaliana OX=3702 GN=AGL62 PE=1 SV=1
Chr3	mRNA:Vitis03G0713	1272	972	0.76	PREDICTED: uncharacterized protein LOC100254836 [Vitis vinifera]>RVX10170.1 hypothetical protein CK203_016190 [Vitis vinifera]	NA
Chr3	mRNA:Vitis03G0714	1596	1570	0.98	dentin sialophosphoprotein [Vitis riparia]	Translation initiation factor IF-2 OS=Petrotoga mobilis (strain DSM 10674 / SJ95) OX=403833 GN=infB PE=3 SV=1
Chr3	mRNA:Vitis03G0715	888	888	1	PREDICTED: probable xyloglucan endotransglucosylase/hydrolase protein 10 [Vitis vinifera]>RVX10234.1 putative xyloglucan endotransglucosylase/hydrolase protein 10 [Vitis vinifera]	Probable xyloglucan endotransglucosylase/hydrolase protein 10 OS=Arabidopsis thaliana OX=3702 GN=XTH10 PE=2 SV=1
Chr3	mRNA:Vitis03G0716	363	354	0.98	PREDICTED: pathogenesis-related protein PRB1-2 [Vitis vinifera]>RVX10227.1 Pathogenesis-related protein 1 [Vitis vinifera]>CAN66827.1 hypothetical protein VITISV_003579 [Vitis vinifera]	Pathogenesis-related protein PRB1-2 OS=Hordeum vulgare OX=4513 PE=2 SV=1
Chr3	mRNA:Vitis03G0762	705	497	0.7	PREDICTED: uncharacterized protein LOC100259417 isoform X2 [Vitis vinifera]	Chaperone protein HscA OS=Photorhabdus laumondii subsp. laumondii (strain DSM 15139 / CIP 105565 / TT01) OX=243265 GN=hscA PE=3 SV=1
Chr3	mRNA:Vitis03G0763	930	546	0.59	pathogenesis-related protein PRB1-2-like [Vitis riparia]	Pathogenesis-related protein PRB1-2 OS=Hordeum vulgare OX=4513 PE=2 SV=1
Chr3	mRNA:Vitis03G0789	2298	2298	1	receptor-like protein kinase 7 [Vitis riparia]	Receptor-like protein kinase 7 OS=Arabidopsis thaliana OX=3702 GN=RLK7 PE=1 SV=1
Chr3	mRNA:Vitis03G0790	1071	391	0.37	malate dehydrogenase, glyoxysomal [Vitis riparia]	Malate dehydrogenase, glyoxysomal OS=Citrullus lanatus OX=3654 PE=1 SV=1
Chr3	mRNA:Vitis03G0791	1275	1275	1	hypothetical protein CK203_109030 [Vitis vinifera]	Leucine--tRNA ligase OS=Rhodobacter sphaeroides (strain ATCC 17025 / ATH 2.4.3) OX=349102 GN=leuS PE=3 SV=1
Chr3	mRNA:Vitis03G0799	1596	511	0.32	probable sphingolipid transporter spinster homolog 2 [Vitis riparia]	Probable sphingolipid transporter spinster homolog 2 OS=Arabidopsis thaliana OX=3702 GN=At5g64500 PE=2 SV=1
Chr3	mRNA:Vitis03G0800	1206	1206	1	protein trichome birefringence-like 12 [Vitis riparia]	Protein trichome birefringence-like 12 OS=Arabidopsis thaliana OX=3702 GN=TBL12 PE=2 SV=1
Chr3	mRNA:Vitis03G0801	813	813	1	K transporter protein, partial [Vitis vinifera]>CBI38034.3 unnamed protein product, partial [Vitis vinifera]	K(+) efflux antiporter 3, chloroplastic OS=Arabidopsis thaliana OX=3702 GN=KEA3 PE=1 SV=2
Chr3	mRNA:Vitis03G0802	594	517	0.87	PREDICTED: peptide methionine sulfoxide reductase B5 [Vitis vinifera]	Peptide methionine sulfoxide reductase B2, chloroplastic OS=Arabidopsis thaliana OX=3702 GN=MSRB2 PE=1 SV=1
Chr3	mRNA:Vitis03G0803	1599	868	0.54	glutamyl-tRNA reductase 1, chloroplastic-like [Vitis riparia]	Glutamyl-tRNA reductase 1, chloroplastic OS=Cucumis sativus OX=3659 GN=HEMA1 PE=2 SV=1
Chr3	mRNA:Vitis03G0807	1272	1272	1	PREDICTED: protein RMD5 homolog A [Vitis vinifera]>XP_003631711.1 PREDICTED: protein RMD5 homolog A [Vitis vinifera]>XP_010648051.1 PREDICTED: protein RMD5 homolog A [Vitis vinifera]>CBI35449.3 unnamed protein product, partial [Vitis vinifera]	Protein RMD5 homolog OS=Arabidopsis thaliana OX=3702 GN=RMD5 PE=1 SV=1
Chr3	mRNA:Vitis03G0808	513	513	1	hypothetical protein CK203_016046 [Vitis vinifera]	Probable peroxidase 26 OS=Arabidopsis thaliana OX=3702 GN=PER26 PE=2 SV=2
Chr3	mRNA:Vitis03G0810	861	609	0.71	PREDICTED: phosphoglycerate mutase-like protein 1 isoform X2 [Vitis vinifera]>XP_034681561.1 phosphoglycerate mutase-like protein 1 isoform X2 [Vitis riparia]	Phosphoglycerate mutase-like protein 1 OS=Arabidopsis thaliana OX=3702 GN=At5g64460 PE=2 SV=1
Chr3	mRNA:Vitis03G0811	1863	1661	0.89	fatty acid amide hydrolase [Vitis riparia]	Fatty acid amide hydrolase OS=Medicago truncatula OX=3880 GN=FAAH PE=1 SV=1
Chr3	mRNA:Vitis03G0812	1437	408	0.28	PREDICTED: uncharacterized protein LOC100254138 [Vitis vinifera]	Survival factor 1 OS=Ashbya gossypii (strain ATCC 10895 / CBS 109.51 / FGSC 9923 / NRRL Y-1056) OX=284811 GN=SVF1 PE=3 SV=1
Chr3	mRNA:Vitis03G0813	981	981	1	mitochondrial import receptor subunit TOM40-1-like [Vitis riparia]>CAN64867.1 hypothetical protein VITISV_027855 [Vitis vinifera]	Mitochondrial import receptor subunit TOM40-1 OS=Arabidopsis thaliana OX=3702 GN=TOM40-1 PE=1 SV=3
Chr3	mRNA:Vitis03G0814	165	165	1	hypothetical protein ES319_D03G035800v1 [Gossypium barbadense]>KAG4154064.1 hypothetical protein ERO13_D03G034400v2 [Gossypium hirsutum]>KJB18153.1 hypothetical protein B456_003G036100 [Gossypium raimondii]>TYG75541.1 hypothetical protein ES288_D03G039200v1 [Gossypium darwinii]>TYH79104.1 hypothetical protein ES332_D03G038500v1 [Gossypium tomentosum]>TYI89181.1 hypothetical protein E1A91_D03G0366…	NA
Chr3	mRNA:Vitis03G0815	1701	1701	1	PREDICTED: transcription factor GTE7 [Vitis vinifera]	Transcription factor GTE7 OS=Arabidopsis thaliana OX=3702 GN=GTE7 PE=2 SV=1
Chr3	mRNA:Vitis03G0816	3888	1131	0.29	PREDICTED: DNA polymerase V [Vitis vinifera]	Myb-binding protein 1A-like protein OS=Danio rerio OX=7955 GN=mybbp1a PE=1 SV=1
Chr3	mRNA:Vitis03G0820	1365	1365	1	PREDICTED: uncharacterized protein LOC100256074 [Vitis vinifera]>XP_010648044.1 PREDICTED: uncharacterized protein LOC100256074 [Vitis vinifera]>XP_010648045.1 PREDICTED: uncharacterized protein LOC100256074 [Vitis vinifera]>XP_019074687.1 PREDICTED: uncharacterized protein LOC100256074 [Vitis vinifera]>CBI35439.3 unnamed protein product, partial [Vitis vinifera]	Zinc transport protein ZntB OS=Photorhabdus laumondii subsp. laumondii (strain DSM 15139 / CIP 105565 / TT01) OX=243265 GN=zntB PE=3 SV=1
Chr3	mRNA:Vitis03G0821	2235	1206	0.54	PREDICTED: oligopeptide transporter 4 [Vitis vinifera]	Oligopeptide transporter 4 OS=Arabidopsis thaliana OX=3702 GN=OPT4 PE=1 SV=1
Chr3	mRNA:Vitis03G0822	924	651	0.7	PREDICTED: uncharacterized protein LOC100259417 isoform X1 [Vitis vinifera]>XP_019074606.1 PREDICTED: uncharacterized protein LOC100259417 isoform X1 [Vitis vinifera]>CBI35436.3 unnamed protein product, partial [Vitis vinifera]	Chaperone protein HscA OS=Photorhabdus laumondii subsp. laumondii (strain DSM 15139 / CIP 105565 / TT01) OX=243265 GN=hscA PE=3 SV=1
Chr3	mRNA:Vitis03G0857	132	78	0.59	NA	NA
Chr3	mRNA:Vitis03G0863	603	354	0.59	cyclin-T1-5-like isoform X2 [Vitis riparia]	Cyclin-T1-3 OS=Oryza sativa subsp. japonica OX=39947 GN=CYCT1-3 PE=3 SV=2
Chr3	mRNA:Vitis03G0885	738	738	1	PREDICTED: gamma-glutamyl peptidase 5 [Vitis vinifera]	Gamma-glutamyl peptidase 5 OS=Arabidopsis thaliana OX=3702 GN=GGP5 PE=2 SV=1
Chr3	mRNA:Vitis03G0886	438	262	0.6	PREDICTED: uncharacterized protein C6C3.02c [Vitis vinifera]>CBI38242.3 unnamed protein product, partial [Vitis vinifera]	Uncharacterized 38.6 kDa protein OS=Thermoproteus tenax virus 1 (strain KRA1) OX=10480 PE=4 SV=1
Chr3	mRNA:Vitis03G0887	1512	508	0.34	ubiquinone biosynthesis monooxygenase COQ6, mitochondrial-like isoform X2 [Vitis riparia]	Ubiquinone biosynthesis monooxygenase COQ6, mitochondrial OS=Danio rerio OX=7955 GN=coq6 PE=2 SV=1
Chr3	mRNA:Vitis03G0890	2139	2139	1	PREDICTED: dynamin-related protein 3B isoform X1 [Vitis vinifera]	Dynamin-related protein 3A OS=Arabidopsis thaliana OX=3702 GN=DRP3A PE=1 SV=2
Chr3	mRNA:Vitis03G0893	2316	2003	0.86	PREDICTED: CSC1-like protein HYP1 isoform X1 [Vitis vinifera]>XP_010645179.1 PREDICTED: CSC1-like protein HYP1 isoform X1 [Vitis vinifera]>XP_010645180.1 PREDICTED: CSC1-like protein HYP1 isoform X1 [Vitis vinifera]>XP_010645181.1 PREDICTED: CSC1-like protein HYP1 isoform X1 [Vitis vinifera]>XP_010645182.1 PREDICTED: CSC1-like protein HYP1 isoform X1 [Vitis vinifera]>XP_010645183.1 PREDICTED: CSC…	CSC1-like protein At1g69450 OS=Arabidopsis thaliana OX=3702 GN=At1g69450 PE=2 SV=1
Chr3	mRNA:Vitis03G0895	96	45	0.47	unnamed protein product, partial [Vitis vinifera]	NA
Chr3	mRNA:Vitis03G1026	75	59	0.79	unnamed protein product, partial [Vitis vinifera]	NA
Chr3	mRNA:Vitis03G1051	1311	463	0.35	PREDICTED: acetyl-CoA-benzylalcohol acetyltransferase-like [Vitis vinifera]	Acetyl-CoA-benzylalcohol acetyltransferase OS=Clarkia breweri OX=36903 GN=BEAT PE=1 SV=1
Chr3	mRNA:Vitis03G1122	108	57	0.53	unnamed protein product, partial [Vitis vinifera]	NA
Chr3	mRNA:Vitis03G1128	702	318	0.45	TPA_asm: hypothetical protein HUJ06_026988 [Nelumbo nucifera]>DAD25651.1 TPA_asm: hypothetical protein HUJ06_027115 [Nelumbo nucifera]>DAD49320.1 TPA_asm: hypothetical protein HUJ06_032041 [Nelumbo nucifera]	Cytochrome c oxidase subunit 1 OS=Arabidopsis thaliana OX=3702 GN=COX1 PE=3 SV=1
Chr3	mRNA:Vitis03G1132	525	440	0.84	PREDICTED: copper transporter 4-like [Vitis vinifera]	Copper transporter 4 OS=Arabidopsis thaliana OX=3702 GN=COPT4 PE=2 SV=2
Chr3	mRNA:Vitis03G1134	975	499	0.51	PREDICTED: cinnamoyl-CoA reductase 1 isoform X2 [Vitis vinifera]>RVW72460.1 Tetraketide alpha-pyrone reductase 1 [Vitis vinifera]>CBI32944.3 unnamed protein product, partial [Vitis vinifera]	Phenylacetaldehyde reductase OS=Rosa hybrid cultivar OX=128735 GN=PAR PE=1 SV=1
Chr3	mRNA:Vitis03G1135	381	126	0.33	copper transporter 3-like [Vitis riparia]	Copper transporter 3 OS=Oryza sativa subsp. japonica OX=39947 GN=COPT3 PE=2 SV=1
Chr3	mRNA:Vitis03G1136	381	381	1	PREDICTED: copper transporter 3 [Vitis vinifera]>CAN82427.1 hypothetical protein VITISV_043783 [Vitis vinifera]	Copper transporter 3 OS=Oryza sativa subsp. japonica OX=39947 GN=COPT3 PE=2 SV=1
Chr3	mRNA:Vitis03G1138	378	378	1	PREDICTED: copper transporter 3 [Vitis vinifera]	Copper transporter 3 OS=Oryza sativa subsp. japonica OX=39947 GN=COPT3 PE=2 SV=1
Chr17	mRNA:Vitis17G0187	2142	2070	0.97	PREDICTED: uncharacterized protein LOC100249260 isoform X1 [Vitis vinifera]	Uncharacterized protein Cbei_0202 OS=Clostridium beijerinckii (strain ATCC 51743 / NCIMB 8052) OX=290402 GN=Cbei_0202 PE=4 SV=2
Chr17	mRNA:Vitis17G0188	1110	872	0.79	PREDICTED: aldose 1-epimerase [Vitis vinifera]	Galactose mutarotase OS=Mus musculus OX=10090 GN=Galm PE=1 SV=1
Chr17	mRNA:Vitis17G0189	915	915	1	PREDICTED: Down syndrome critical region protein 3 [Vitis vinifera]>XP_034673302.1 vacuolar protein sorting-associated protein 26C [Vitis riparia]	Vacuolar protein sorting-associated protein 26C OS=Homo sapiens OX=9606 GN=VPS26C PE=1 SV=1
Chr17	mRNA:Vitis17G0190	1752	1225	0.7	PREDICTED: ERAD-associated E3 ubiquitin-protein ligase component HRD3A [Vitis vinifera]	ERAD-associated E3 ubiquitin-protein ligase component HRD3A OS=Arabidopsis thaliana OX=3702 GN=HRD3A PE=1 SV=1
Chr17	mRNA:Vitis17G0191	531	393	0.74	hypothetical protein CK203_091159 [Vitis vinifera]	NA
Chr17	mRNA:Vitis17G0192	234	216	0.92	hypothetical protein CK203_091159 [Vitis vinifera]	NA
Chr17	mRNA:Vitis17G0193	546	546	1	PREDICTED: protein C2-DOMAIN ABA-RELATED 4 [Vitis vinifera]>XP_034711994.1 protein C2-DOMAIN ABA-RELATED 4-like [Vitis riparia]>RVW52712.1 Protein C2-domain ABA-like 4 [Vitis vinifera]>RVX17735.1 Protein C2-domain ABA-related 4 [Vitis vinifera]	Protein C2-DOMAIN ABA-RELATED 4 OS=Arabidopsis thaliana OX=3702 GN=CAR4 PE=1 SV=1
Chr17	mRNA:Vitis17G0787	2163	1555	0.72	probable boron transporter 2 [Vitis riparia]	Probable boron transporter 2 OS=Arabidopsis thaliana OX=3702 GN=BOR2 PE=2 SV=1
Chr17	mRNA:Vitis17G0788	729	552	0.76	PREDICTED: GDSL esterase/lipase At5g62930 [Vitis vinifera]>CBI15017.3 unnamed protein product, partial [Vitis vinifera]	GDSL esterase/lipase At5g62930 OS=Arabidopsis thaliana OX=3702 GN=At5g62930 PE=2 SV=3
Chr17	mRNA:Vitis17G0789	1491	1064	0.71	transcription factor MYB98-like [Vitis riparia]	Transcription factor MYB98 OS=Arabidopsis thaliana OX=3702 GN=MYB98 PE=2 SV=1
Chr17	mRNA:Vitis17G0790	1146	988	0.86	triose phosphate/phosphate translocator, non-green plastid, chloroplastic-like [Vitis riparia]	Phosphoenolpyruvate/phosphate translocator 1, chloroplastic OS=Oryza sativa subsp. japonica OX=39947 GN=PPT1 PE=2 SV=1
Chr17	mRNA:Vitis17G0791	1155	673	0.58	putative BOI-related E3 ubiquitin-protein ligase 2 [Vitis vinifera]	BOI-related E3 ubiquitin-protein ligase 1 OS=Arabidopsis thaliana OX=3702 GN=BRG1 PE=1 SV=1
Chr17	mRNA:Vitis17G0793	1026	689	0.67	PREDICTED: uncharacterized protein LOC100245004 isoform X1 [Vitis vinifera]>RVX18498.1 hypothetical protein CK203_006523 [Vitis vinifera]	NA
Chr17	mRNA:Vitis17G0794	780	780	1	signal recognition particle receptor subunit beta-like [Vitis riparia]>XP_034672664.1 signal recognition particle receptor subunit beta-like [Vitis riparia]>XP_034672665.1 signal recognition particle receptor subunit beta-like [Vitis riparia]	Signal recognition particle 54 kDa protein OS=Haloquadratum walsbyi (strain DSM 16790 / HBSQ001) OX=362976 GN=srp54 PE=3 SV=1
Chr17	mRNA:Vitis17G0795	3249	2267	0.7	uncharacterized protein LOC117904605 isoform X1 [Vitis riparia]	Differentially expressed in FDCP 8 homolog OS=Rattus norvegicus OX=10116 GN=Def8 PE=1 SV=1
Chr17	mRNA:Vitis17G0796	918	725	0.79	PREDICTED: U3 small nucleolar ribonucleoprotein protein MPP10 [Vitis vinifera]	U3 small nucleolar ribonucleoprotein protein MPP10 OS=Homo sapiens OX=9606 GN=MPHOSPH10 PE=1 SV=2
Chr17	mRNA:Vitis17G0797	510	510	1	uncharacterized protein LOC117904726 [Vitis riparia]	Fusion glycoprotein F0 OS=Newcastle disease virus (strain Beaudette C/45) OX=11178 GN=F PE=3 SV=1
Chr17	mRNA:Vitis17G0798	939	886	0.94	uncharacterized protein LOC117904900 [Vitis riparia]>RVW53093.1 hypothetical protein CK203_080605 [Vitis vinifera]	Wall-associated receptor kinase 3 OS=Arabidopsis thaliana OX=3702 GN=WAK3 PE=2 SV=2
Chr17	mRNA:Vitis17G0799	1170	1132	0.97	anthranilate phosphoribosyltransferase, chloroplastic-like [Vitis riparia]	Anthranilate phosphoribosyltransferase, chloroplastic OS=Arabidopsis thaliana OX=3702 GN=PAT1 PE=2 SV=1
Chr17	mRNA:Vitis17G0800	375	268	0.71	PREDICTED: glutaredoxin [Vitis vinifera]	Glutaredoxin-C1 OS=Arabidopsis thaliana OX=3702 GN=GRXC1 PE=2 SV=2
Chr17	mRNA:Vitis17G0801	3297	2983	0.9	uncharacterized protein LOC117904606 isoform X1 [Vitis riparia]	Protein CHROMOSOME TRANSMISSION FIDELITY 7 OS=Arabidopsis thaliana OX=3702 GN=CTF7 PE=1 SV=1
Chr17	mRNA:Vitis17G0802	1050	1050	1	PREDICTED: diphthine methyltransferase homolog [Vitis vinifera]	E3 ubiquitin-protein ligase COP1 OS=Homo sapiens OX=9606 GN=COP1 PE=1 SV=1
Chr17	mRNA:Vitis17G0806	1341	1283	0.96	PREDICTED: cysteine-rich receptor-like protein kinase 1 [Vitis vinifera]	Cysteine-rich receptor-like protein kinase 42 OS=Arabidopsis thaliana OX=3702 GN=CRK42 PE=2 SV=1
Chr17	mRNA:Vitis17G0807	1524	783	0.51	PREDICTED: serine/threonine protein phosphatase 2A 55 kDa regulatory subunit B beta isoform isoform X1 [Vitis vinifera]	Serine/threonine protein phosphatase 2A 55 kDa regulatory subunit B beta isoform OS=Oryza sativa subsp. indica OX=39946 GN=OsI_006296 PE=2 SV=2
Chr17	mRNA:Vitis17G0809	570	533	0.94	hypothetical protein VITISV_007981 [Vitis vinifera]	Coiled-coil domain-containing protein 150 OS=Homo sapiens OX=9606 GN=CCDC150 PE=1 SV=2
Chr17	mRNA:Vitis17G0810	2898	2898	1	PREDICTED: LRR receptor-like serine/threonine-protein kinase GSO1 [Vitis vinifera]	Leucine-rich repeat receptor-like serine/threonine-protein kinase BAM1 OS=Arabidopsis thaliana OX=3702 GN=BAM1 PE=1 SV=1
Chr17	mRNA:Vitis17G0811	1497	1497	1	PREDICTED: cysteine-rich receptor-like protein kinase 2 [Vitis vinifera]	Cysteine-rich receptor-like protein kinase 2 OS=Arabidopsis thaliana OX=3702 GN=CRK2 PE=1 SV=1
Chr17	mRNA:Vitis17G0812	1113	1113	1	PREDICTED: uncharacterized protein LOC100251871 [Vitis vinifera]	Aspartate kinase Ask_Ect OS=Pseudomonas stutzeri (strain A1501) OX=379731 GN=ask PE=1 SV=2
Chr17	mRNA:Vitis17G0813	1137	608	0.53	PREDICTED: uncharacterized protein LOC100265372 [Vitis vinifera]>CBI14996.3 unnamed protein product, partial [Vitis vinifera]	Retrograde regulation protein 2 OS=Saccharomyces cerevisiae (strain ATCC 204508 / S288c) OX=559292 GN=RTG2 PE=1 SV=2
Chr17	mRNA:Vitis17G0815	4065	3765	0.93	protein MODIFIER OF SNC1 1 [Vitis riparia]>XP_034673695.1 protein MODIFIER OF SNC1 1 [Vitis riparia]	Protein MODIFIER OF SNC1 1 OS=Arabidopsis thaliana OX=3702 GN=MOS1 PE=1 SV=2
Chr17	mRNA:Vitis17G0816	1683	1625	0.97	putative apyrase 7 [Vitis vinifera]	Probable apyrase 7 OS=Arabidopsis thaliana OX=3702 GN=APY7 PE=2 SV=1
Chr17	mRNA:Vitis17G0817	744	573	0.77	heme-binding protein 2-like [Vitis riparia]	NUT family member 2G OS=Homo sapiens OX=9606 GN=NUTM2G PE=3 SV=2
Chr17	mRNA:Vitis17G0833	882	882	1	Protein-L-isoaspartate O-methyltransferase 1 [Vitis vinifera]	Protein-L-isoaspartate O-methyltransferase 1 OS=Arabidopsis thaliana OX=3702 GN=PIMT1 PE=1 SV=3
Chr17	mRNA:Vitis17G0834	984	524	0.53	PREDICTED: 28 kDa ribonucleoprotein, chloroplastic [Vitis vinifera]>XP_034673803.1 28 kDa ribonucleoprotein, chloroplastic-like [Vitis riparia]	31 kDa ribonucleoprotein, chloroplastic OS=Nicotiana sylvestris OX=4096 PE=1 SV=1
Chr17	mRNA:Vitis17G0835	1872	1715	0.92	PREDICTED: probable galactinol--sucrose galactosyltransferase 2 isoform X2 [Vitis vinifera]>CBI14911.3 unnamed protein product, partial [Vitis vinifera]	Probable galactinol--sucrose galactosyltransferase 2 OS=Arabidopsis thaliana OX=3702 GN=RFS2 PE=2 SV=2
Chr17	mRNA:Vitis17G0837	384	384	1	proline transporter 1-like [Vitis riparia]	Proline transporter 1 OS=Arabidopsis thaliana OX=3702 GN=PROT1 PE=1 SV=1
Chr17	mRNA:Vitis17G0838	1563	1563	1	Aldehyde oxidase GLOX [Vitis vinifera]	Aldehyde oxidase GLOX1 OS=Arabidopsis thaliana OX=3702 GN=GLOX1 PE=2 SV=1
Chr17	mRNA:Vitis17G0839	1215	704	0.58	E3 ubiquitin-protein ligase RGLG2 [Vitis vinifera]	E3 ubiquitin-protein ligase RGLG1 OS=Arabidopsis thaliana OX=3702 GN=RGLG1 PE=1 SV=1
Chr17	mRNA:Vitis17G0840	861	861	1	PREDICTED: rhodanese-like domain-containing protein 11, chloroplastic isoform X1 [Vitis vinifera]>RVW69659.1 Rhodanese-like domain-containing protein 11, chloroplastic [Vitis vinifera]>CBI14916.3 unnamed protein product, partial [Vitis vinifera]	Rhodanese-like domain-containing protein 11, chloroplastic OS=Arabidopsis thaliana OX=3702 GN=STR11 PE=2 SV=1
Chr17	mRNA:Vitis17G0841	414	414	1	Cytochrome P450 71A1 [Vitis vinifera]	NA
Chr17	mRNA:Vitis17G0849	1542	1308	0.85	PREDICTED: cytochrome P450 71A3 [Vitis vinifera]	Cytochrome P450 736A117 OS=Prunus mume OX=102107 GN=CYP736A117 PE=2 SV=1
Chr17	mRNA:Vitis17G0851	1488	1176	0.79	cytochrome P450 71A2-like [Vitis riparia]	Cytochrome P450 736A117 OS=Prunus mume OX=102107 GN=CYP736A117 PE=2 SV=1
Chr17	mRNA:Vitis17G0852	1548	1259	0.81	cytochrome P450 71A25-like [Vitis riparia]	Cytochrome P450 736A117 OS=Prunus mume OX=102107 GN=CYP736A117 PE=2 SV=1
Chr17	mRNA:Vitis17G0853	1308	938	0.72	PREDICTED: serine/threonine-protein kinase AFC2 isoform X1 [Vitis vinifera]>CBI14926.3 unnamed protein product, partial [Vitis vinifera]	Serine/threonine-protein kinase AFC2 OS=Arabidopsis thaliana OX=3702 GN=AFC2 PE=1 SV=1
Chr17	mRNA:Vitis17G0854	1860	1860	1	lysM domain receptor-like kinase 4 [Vitis riparia]	LysM domain receptor-like kinase 4 OS=Arabidopsis thaliana OX=3702 GN=LYK4 PE=1 SV=1
Chr17	mRNA:Vitis17G0855	2391	2091	0.87	Quinolinate synthase, chloroplastic [Vitis vinifera]	Quinolinate synthase, chloroplastic OS=Arabidopsis thaliana OX=3702 GN=QS PE=1 SV=1
Chr17	mRNA:Vitis17G0856	1014	373	0.37	hypothetical protein VITISV_021664 [Vitis vinifera]	Manganese-dependent ADP-ribose/CDP-alcohol diphosphatase OS=Oryza sativa subsp. japonica OX=39947 GN=Os07g0688000 PE=2 SV=1
Chr17	mRNA:Vitis17G0857	705	614	0.87	hypothetical protein VITISV_021663 [Vitis vinifera]	High-affinity nitrate transporter 3.1 OS=Arabidopsis thaliana OX=3702 GN=NRT3.1 PE=1 SV=1
Chr17	mRNA:Vitis17G0858	2010	1929	0.96	PREDICTED: uncharacterized protein LOC100248384 [Vitis vinifera]	NA
Chr17	mRNA:Vitis17G0861	780	768	0.98	PREDICTED: uncharacterized protein LOC100255272 isoform X1 [Vitis vinifera]	50S ribosomal protein L19-1, chloroplastic OS=Arabidopsis thaliana OX=3702 GN=At4g17560 PE=2 SV=1
Chr17	mRNA:Vitis17G0862	2085	1998	0.96	probable serine/threonine-protein kinase WNK3 [Vitis riparia]	Probable serine/threonine-protein kinase WNK2 OS=Oryza sativa subsp. japonica OX=39947 GN=WNK2 PE=2 SV=1
Chr17	mRNA:Vitis17G0863	1464	864	0.59	Elongation factor Tu, chloroplastic [Vitis vinifera]	Elongation factor Tu, chloroplastic OS=Glycine max OX=3847 GN=TUFB1 PE=3 SV=1
Chr17	mRNA:Vitis17G0864	693	693	1	PREDICTED: protein DEHYDRATION-INDUCED 19 homolog 5 isoform X2 [Vitis vinifera]>CBI14943.3 unnamed protein product, partial [Vitis vinifera]	Probable serine/threonine-protein kinase qkgA OS=Dictyostelium discoideum OX=44689 GN=qkgA-1 PE=3 SV=2
Chr17	mRNA:Vitis17G0865	255	255	1	zinc finger CCCH domain-containing protein 23-like [Ipomoea triloba]	NA
Chr17	mRNA:Vitis17G0866	1797	1797	1	Pentatricopeptide repeat-containing protein, chloroplastic [Vitis vinifera]	Pentatricopeptide repeat-containing protein At3g48250, chloroplastic OS=Arabidopsis thaliana OX=3702 GN=At3g48250 PE=2 SV=1
Chr17	mRNA:Vitis17G0867	1368	1368	1	PREDICTED: pachytene checkpoint protein 2 homolog isoform X1 [Vitis vinifera]>CBI14946.3 unnamed protein product, partial [Vitis vinifera]	Pachytene checkpoint protein 2 homolog OS=Arabidopsis thaliana OX=3702 GN=PCH2 PE=2 SV=1
Chr17	mRNA:Vitis17G0868	864	706	0.82	unnamed protein product, partial [Vitis vinifera]	tRNA N6-adenosine threonylcarbamoyltransferase OS=Corynebacterium aurimucosum (strain ATCC 700975 / DSM 44827 / CIP 107346 / CN-1) OX=548476 GN=tsaD PE=3 SV=1
Chr17	mRNA:Vitis17G0869	2097	2097	1	PREDICTED: pentatricopeptide repeat-containing protein At1g08070, chloroplastic [Vitis vinifera]	Pentatricopeptide repeat-containing protein At1g08070, chloroplastic OS=Arabidopsis thaliana OX=3702 GN=PCMP-H12 PE=2 SV=1
Chr17	mRNA:Vitis17G0870	831	430	0.52	Serine/threonine-protein kinase HT1 [Vitis vinifera]	Serine/threonine-protein kinase STY13 OS=Arabidopsis thaliana OX=3702 GN=STY13 PE=1 SV=2
Chr17	mRNA:Vitis17G0871	2142	1559	0.73	PREDICTED: protein NBR1 homolog isoform X2 [Vitis vinifera]	Protein JOKA2 OS=Solanum tuberosum OX=4113 GN=JOKA2 PE=1 SV=1
Chr17	mRNA:Vitis17G0872	1632	1561	0.96	Protein detoxification 16 [Vitis vinifera]	Protein DETOXIFICATION 16 OS=Arabidopsis thaliana OX=3702 GN=DTX16 PE=2 SV=1
Chr17	mRNA:Vitis17G0873	312	312	1	unnamed protein product, partial [Vitis vinifera]	NA
Chr17	mRNA:Vitis17G0874	576	576	1	unnamed protein product, partial [Vitis vinifera]	Protein DETOXIFICATION 14 OS=Arabidopsis thaliana OX=3702 GN=DTX14 PE=1 SV=1
Chr17	mRNA:Vitis17G0875	1554	1164	0.75	plant intracellular Ras-group-related LRR protein 9-like [Vitis riparia]	Plant intracellular Ras-group-related LRR protein 1 OS=Arabidopsis thaliana OX=3702 GN=PIRL1 PE=2 SV=1
Chr17	mRNA:Vitis17G0878	3153	2816	0.89	C2 and GRAM domain-containing protein At5g50170 [Vitis riparia]	C2 and GRAM domain-containing protein At5g50170 OS=Arabidopsis thaliana OX=3702 GN=At5g50170 PE=2 SV=1
Chr17	mRNA:Vitis17G0879	300	300	1	PREDICTED: anaphase-promoting complex subunit 15 [Vitis vinifera]>XP_034672701.1 anaphase-promoting complex subunit 15 [Vitis riparia]>RVW52919.1 hypothetical protein CK203_072656 [Vitis vinifera]	Trk system potassium uptake protein TrkA homolog 2 OS=Methanosarcina mazei (strain ATCC BAA-159 / DSM 3647 / Goe1 / Go1 / JCM 11833 / OCM 88) OX=192952 GN=trkA2 PE=3 SV=1
Chr17	mRNA:Vitis17G0880	627	627	1	PREDICTED: uncharacterized protein LOC100255423 [Vitis vinifera]>RVX18653.1 hypothetical protein CK203_006384 [Vitis vinifera]	NA
Chr17	mRNA:Vitis17G0882	1980	1571	0.79	PREDICTED: L-type lectin-domain containing receptor kinase S.1 [Vitis vinifera]	L-type lectin-domain containing receptor kinase S.1 OS=Arabidopsis thaliana OX=3702 GN=LECRKS1 PE=1 SV=1
Chr17	mRNA:Vitis17G0883	2265	2265	1	ferric reduction oxidase 8, mitochondrial [Vitis riparia]	Ferric reduction oxidase 8, mitochondrial OS=Arabidopsis thaliana OX=3702 GN=FRO8 PE=1 SV=1
Chr17	mRNA:Vitis17G0884	723	634	0.88	uncharacterized protein LOC117903975 [Vitis riparia]	NA
Chr17	mRNA:Vitis17G0885	2151	2151	1	PREDICTED: DEAD-box ATP-dependent RNA helicase 20 [Vitis vinifera]	DEAD-box ATP-dependent RNA helicase 30 OS=Arabidopsis thaliana OX=3702 GN=RH30 PE=1 SV=2
Chr17	mRNA:Vitis17G0888	1869	1859	0.99	protein CELLULOSE SYNTHASE INTERACTIVE 1-like [Vitis riparia]	2-C-methyl-D-erythritol 2,4-cyclodiphosphate synthase OS=Synechococcus sp. (strain JA-3-3Ab) OX=321327 GN=ispF PE=3 SV=1
Chr17	mRNA:Vitis17G0889	1104	872	0.79	protein ODORANT1-like [Vitis riparia]	Transcription factor MYB86 OS=Arabidopsis thaliana OX=3702 GN=MYB86 PE=2 SV=1
Chr17	mRNA:Vitis17G0890	1359	1074	0.79	PREDICTED: histone deacetylase 6 [Vitis vinifera]	Histone deacetylase 6 OS=Arabidopsis thaliana OX=3702 GN=HDA6 PE=1 SV=1
Chr17	mRNA:Vitis17G0891	2169	2155	0.99	putative pentatricopeptide repeat-containing protein At1g64310 [Vitis riparia]	Pentatricopeptide repeat-containing protein At2g03380, mitochondrial OS=Arabidopsis thaliana OX=3702 GN=PCMP-E47 PE=3 SV=1
Chr17	mRNA:Vitis17G0893	636	429	0.67	protein POOR HOMOLOGOUS SYNAPSIS 1-like isoform X1 [Vitis riparia]	Protein POOR HOMOLOGOUS SYNAPSIS 1 OS=Arabidopsis thaliana OX=3702 GN=PHS1 PE=1 SV=1
Chr17	mRNA:Vitis17G0894	1203	536	0.45	PREDICTED: protein LATERAL ORGAN BOUNDARIES [Vitis vinifera]>XP_010663112.1 PREDICTED: protein LATERAL ORGAN BOUNDARIES [Vitis vinifera]>XP_019081921.1 PREDICTED: protein LATERAL ORGAN BOUNDARIES [Vitis vinifera]>RVX18302.1 Protein lateral organ boundaries [Vitis vinifera]	Protein LATERAL ORGAN BOUNDARIES OS=Arabidopsis thaliana OX=3702 GN=LOB PE=1 SV=1
Chr17	mRNA:Vitis17G0898	1557	1053	0.68	PREDICTED: proline-rich receptor-like protein kinase PERK10 isoform X1 [Vitis vinifera]	Protein TALPID3 OS=Danio rerio OX=7955 GN=talpid3 PE=2 SV=1
Chr17	mRNA:Vitis17G0899	2340	1713	0.73	raffinose synthase [Vitis sp. ITA362-1972]	Galactinol--sucrose galactosyltransferase OS=Pisum sativum OX=3888 GN=RFS PE=1 SV=1
Chr17	mRNA:Vitis17G0900	1452	1392	0.96	uncharacterized protein LOC117934404 isoform X1 [Vitis riparia]	G-patch domain-containing protein C1486.03 OS=Schizosaccharomyces pombe (strain 972 / ATCC 24843) OX=284812 GN=SPAC1486.03c PE=3 SV=1
Chr17	mRNA:Vitis17G0901	1065	995	0.93	PREDICTED: FKBP12-interacting protein of 37 kDa isoform X1 [Vitis vinifera]>XP_034673861.1 FKBP12-interacting protein of 37 kDa isoform X1 [Vitis riparia]>CBI14980.3 unnamed protein product, partial [Vitis vinifera]	FKBP12-interacting protein of 37 kDa OS=Arabidopsis thaliana OX=3702 GN=FIP37 PE=1 SV=1
Chr17	mRNA:Vitis17G0903	1779	1725	0.97	PREDICTED: suppressor of mec-8 and unc-52 protein homolog 1 isoform X1 [Vitis vinifera]>XP_034673200.1 suppressor of mec-8 and unc-52 protein homolog 1 [Vitis riparia]>CBI14981.3 unnamed protein product, partial [Vitis vinifera]	Suppressor of mec-8 and unc-52 protein homolog 1 OS=Arabidopsis thaliana OX=3702 GN=SMU1 PE=1 SV=1
Chr17	mRNA:Vitis17G0904	84	84	1	NA	NA
Chr17	mRNA:Vitis17G0905	1062	1009	0.95	PREDICTED: short-chain dehydrogenase TIC 32, chloroplastic isoform X2 [Vitis vinifera]>CBI14982.3 unnamed protein product, partial [Vitis vinifera]	Short-chain dehydrogenase TIC 32 B, chloroplastic OS=Brassica napus OX=3708 GN=TIC32B PE=3 SV=1
Chr17	mRNA:Vitis17G0906	1104	1104	1	kinetochore protein SPC25 homolog [Vitis riparia]	Kinetochore protein SPC25 homolog OS=Arabidopsis thaliana OX=3702 GN=SPC25 PE=1 SV=1
Chr17	mRNA:Vitis17G0907	2982	2982	1	PREDICTED: probable LRR receptor-like serine/threonine-protein kinase At4g26540 [Vitis vinifera]	LRR receptor-like serine/threonine-protein kinase RGI3 OS=Arabidopsis thaliana OX=3702 GN=RGI3 PE=1 SV=1
Chr17	mRNA:Vitis17G0908	2445	2085	0.85	PREDICTED: cell division cycle protein 48 homolog [Vitis vinifera]>XP_034673384.1 cell division cycle protein 48 homolog [Vitis riparia]>CBI14985.3 unnamed protein product, partial [Vitis vinifera]	Cell division cycle protein 48 homolog OS=Glycine max OX=3847 GN=CDC48 PE=2 SV=1
Chr17	mRNA:Vitis17G0909	1338	1170	0.87	unnamed protein product, partial [Vitis vinifera]	2-oxoglutarate and iron-dependent oxygenase JMJD4 OS=Gallus gallus OX=9031 GN=JMJD4 PE=2 SV=1
Chr17	mRNA:Vitis17G0910	1479	1256	0.85	unnamed protein product, partial [Vitis vinifera]	Fructose-bisphosphate aldolase OS=Nostoc sp. (strain PCC 7120 / SAG 25.82 / UTEX 2576) OX=103690 GN=fda PE=1 SV=1
Chr17	mRNA:Vitis17G0911	1383	1383	1	PREDICTED: plant UBX domain-containing protein 10 [Vitis vinifera]	Plant UBX domain-containing protein 10 OS=Arabidopsis thaliana OX=3702 GN=PUX10 PE=2 SV=1
Chr17	mRNA:Vitis17G0912	732	732	1	CRAL-TRIO domain-containing protein C3H8.02 isoform X1 [Vitis riparia]	Phosphatidylinositol transfer protein CSR1 OS=Ashbya gossypii (strain ATCC 10895 / CBS 109.51 / FGSC 9923 / NRRL Y-1056) OX=284811 GN=CSR1 PE=3 SV=2
Chr17	mRNA:Vitis17G0969	1644	1644	1	PREDICTED: uncharacterized protein LOC100249354 isoform X1 [Vitis vinifera]	CD2 antigen cytoplasmic tail-binding protein 2 OS=Homo sapiens OX=9606 GN=CD2BP2 PE=1 SV=1
Chr17	mRNA:Vitis17G0970	2124	2124	1	PREDICTED: methyl-CpG-binding domain protein 4-like protein isoform X1 [Vitis vinifera]>CBI29440.3 unnamed protein product, partial [Vitis vinifera]	Methyl-CpG-binding domain protein 4-like protein OS=Arabidopsis thaliana OX=3702 GN=MBD4L PE=1 SV=1
Chr17	mRNA:Vitis17G0999	2736	753	0.28	PREDICTED: extra-large guanine nucleotide-binding protein 3 isoform X1 [Vitis vinifera]	Extra-large guanine nucleotide-binding protein 3 OS=Arabidopsis thaliana OX=3702 GN=XLG3 PE=1 SV=1
Chr17	mRNA:Vitis17G1006	1593	1163	0.73	PREDICTED: uncharacterized protein LOC100256014 [Vitis vinifera]>CBI35460.3 unnamed protein product, partial [Vitis vinifera]	4'-phosphopantetheinyl transferase A OS=Neosartorya fumigata (strain ATCC MYA-4609 / Af293 / CBS 101355 / FGSC A1100) OX=330879 GN=pptA PE=1 SV=1
Chr17	mRNA:Vitis17G1015	150	150	1	NA	NA
Chr13	mRNA:Vitis13G0510	399	158	0.4	hypothetical protein CK203_080565 [Vitis vinifera]	NA
Chr13	mRNA:Vitis13G0833	981	901	0.92	PREDICTED: probable 3-hydroxyisobutyryl-CoA hydrolase 3 isoform X1 [Vitis vinifera]	Probable 3-hydroxyisobutyryl-CoA hydrolase 2 OS=Arabidopsis thaliana OX=3702 GN=At2g30650 PE=2 SV=1
Chr13	mRNA:Vitis13G0836	168	168	1	unnamed protein product, partial [Vitis vinifera]	NA
Chr13	mRNA:Vitis13G0837	831	279	0.34	transcription factor ORG2-like isoform X1 [Vitis riparia]	Transcription factor ORG2 OS=Arabidopsis thaliana OX=3702 GN=ORG2 PE=1 SV=1
Chr13	mRNA:Vitis13G0838	324	324	1	PREDICTED: ribosomal RNA small subunit methyltransferase nep-1 [Vitis vinifera]>XP_034705253.1 ribosomal RNA small subunit methyltransferase nep-1-like [Vitis riparia]>CBI29137.3 unnamed protein product, partial [Vitis vinifera]	Ribosomal RNA small subunit methyltransferase NEP1 OS=Saccharomyces cerevisiae (strain ATCC 204508 / S288c) OX=559292 GN=EMG1 PE=1 SV=1
Chr13	mRNA:Vitis13G0891	285	285	1	hypothetical protein VITISV_015754 [Vitis vinifera]	NA
Chr13	mRNA:Vitis13G0892	363	292	0.8	uncharacterized protein LOC117929291 isoform X1 [Vitis riparia]	Tyrosine--tRNA ligase OS=Mycoplasma hyopneumoniae (strain 232) OX=295358 GN=tyrS PE=3 SV=1
Chr13	mRNA:Vitis13G0893	738	737	1	co-chaperone protein p23-1-like isoform X5 [Vitis riparia]	Co-chaperone protein p23-1 OS=Brassica napus OX=3708 GN=P23-1 PE=1 SV=1
Chr13	mRNA:Vitis13G0897	2151	1400	0.65	PREDICTED: histone-lysine N-methyltransferase, H3 lysine-9 specific SUVH1 [Vitis vinifera]>XP_010659032.1 PREDICTED: histone-lysine N-methyltransferase, H3 lysine-9 specific SUVH1 [Vitis vinifera]>XP_019080090.1 PREDICTED: histone-lysine N-methyltransferase, H3 lysine-9 specific SUVH1 [Vitis vinifera]>RVW44972.1 Histone-lysine N-methyltransferase, H3 lysine-9 specific SUVH3 [Vitis vinifera]	Histone-lysine N-methyltransferase, H3 lysine-9 specific SUVH1 OS=Arabidopsis thaliana OX=3702 GN=SUVH1 PE=2 SV=1
Chr13	mRNA:Vitis13G0898	1608	1115	0.69	PREDICTED: uncharacterized protein LOC100262520 [Vitis vinifera]>XP_010659029.1 PREDICTED: uncharacterized protein LOC100262520 [Vitis vinifera]>XP_010659030.1 PREDICTED: uncharacterized protein LOC100262520 [Vitis vinifera]>XP_010659031.1 PREDICTED: uncharacterized protein LOC100262520 [Vitis vinifera]	Protein NCA1 OS=Arabidopsis thaliana OX=3702 GN=NCA1 PE=1 SV=1
Chr13	mRNA:Vitis13G0899	2334	1481	0.63	CO(2)-response secreted protease-like isoform X1 [Vitis riparia]	CO(2)-response secreted protease OS=Arabidopsis thaliana OX=3702 GN=CRSP PE=2 SV=1
Chr13	mRNA:Vitis13G0900	195	80	0.41	unnamed protein product, partial [Vitis vinifera]	tRNA pseudouridine synthase B OS=Pseudoalteromonas atlantica (strain T6c / ATCC BAA-1087) OX=342610 GN=truB PE=3 SV=1
Chr13	mRNA:Vitis13G0902	1704	1664	0.98	probable pectinesterase/pectinesterase inhibitor 25 [Vitis riparia]	Probable pectinesterase/pectinesterase inhibitor 25 OS=Arabidopsis thaliana OX=3702 GN=PME25 PE=2 SV=1
Chr13	mRNA:Vitis13G0904	1707	1660	0.97	putative pectinesterase/pectinesterase inhibitor 46 [Vitis vinifera]	Probable pectinesterase/pectinesterase inhibitor 46 OS=Arabidopsis thaliana OX=3702 GN=PME46 PE=2 SV=1
Chr13	mRNA:Vitis13G0905	1599	1182	0.74	PREDICTED: ETHYLENE INSENSITIVE 3-like 1 protein [Vitis vinifera]>XP_010659025.1 PREDICTED: ETHYLENE INSENSITIVE 3-like 1 protein [Vitis vinifera]>ANF89447.1 ethylene insensitive 3-like 1 protein [Vitis vinifera]>RVX06677.1 Protein ethylene insensitive 3 [Vitis vinifera]	Protein ETHYLENE INSENSITIVE 3 OS=Arabidopsis thaliana OX=3702 GN=EIN3 PE=1 SV=1
Chr13	mRNA:Vitis13G0906	1563	1378	0.88	calcium and calcium/calmodulin-dependent serine/threonine-protein kinase-like [Vitis riparia]>AKO82464.1 calcium-dependent protein kinase 19 [Vitis pseudoreticulata]	Calcium and calcium/calmodulin-dependent serine/threonine-protein kinase DMI-3 OS=Medicago truncatula OX=3880 GN=CCAMK PE=1 SV=1
Chr13	mRNA:Vitis13G0907	111	66	0.59	NA	NA
Chr13	mRNA:Vitis13G0908	303	303	1	unnamed protein product, partial [Vitis vinifera]	NA
Chr13	mRNA:Vitis13G0909	1389	1017	0.73	serrate RNA effector molecule-like isoform X1 [Vitis riparia]	Serrate RNA effector molecule OS=Arabidopsis thaliana OX=3702 GN=SE PE=1 SV=2
Chr13	mRNA:Vitis13G0911	327	177	0.54	unnamed protein product, partial [Vitis vinifera]	Protein FAR1-RELATED SEQUENCE 3 OS=Arabidopsis thaliana OX=3702 GN=FRS3 PE=1 SV=2
Chr13	mRNA:Vitis13G0912	1281	1192	0.93	ethylene-responsive transcription factor WRI1 [Vitis riparia]	Ethylene-responsive transcription factor WRI1 OS=Arabidopsis thaliana OX=3702 GN=WRI1 PE=1 SV=1
Chr13	mRNA:Vitis13G0913	1743	1743	1	uncharacterized protein LOC117929134 isoform X1 [Vitis riparia]	Hyaluronate lyase OS=Streptococcus pneumoniae serotype 4 (strain ATCC BAA-334 / TIGR4) OX=170187 GN=SP_0314 PE=1 SV=2
Chr13	mRNA:Vitis13G0914	1047	1047	1	PREDICTED: 3-hydroxyisobutyryl-CoA hydrolase 1 isoform X2 [Vitis vinifera]	3-hydroxyisobutyryl-CoA hydrolase 1 OS=Arabidopsis thaliana OX=3702 GN=CHY1 PE=1 SV=1
Chr13	mRNA:Vitis13G0916	945	833	0.88	3-hydroxyisobutyryl-CoA hydrolase 1-like isoform X3 [Vitis riparia]	Probable 3-hydroxyisobutyryl-CoA hydrolase 3 OS=Arabidopsis thaliana OX=3702 GN=At2g30660 PE=2 SV=1
Chr13	mRNA:Vitis13G0919	849	765	0.9	PREDICTED: 3-hydroxyisobutyryl-CoA hydrolase 1 isoform X2 [Vitis vinifera]	3-hydroxyisobutyryl-CoA hydrolase 1 OS=Arabidopsis thaliana OX=3702 GN=CHY1 PE=1 SV=1
Chr13	mRNA:Vitis13G0920	1704	1704	1	probable pectinesterase/pectinesterase inhibitor 25 [Vitis riparia]	Probable pectinesterase/pectinesterase inhibitor 25 OS=Arabidopsis thaliana OX=3702 GN=PME25 PE=2 SV=1
Chr13	mRNA:Vitis13G0922	1698	1628	0.96	putative pectinesterase/pectinesterase inhibitor 46 [Vitis vinifera]	Probable pectinesterase/pectinesterase inhibitor 46 OS=Arabidopsis thaliana OX=3702 GN=PME46 PE=2 SV=1
Chr13	mRNA:Vitis13G0923	1047	1047	1	PREDICTED: 3-hydroxyisobutyryl-CoA hydrolase 1 isoform X2 [Vitis vinifera]	3-hydroxyisobutyryl-CoA hydrolase 1 OS=Arabidopsis thaliana OX=3702 GN=CHY1 PE=1 SV=1
Chr13	mRNA:Vitis13G0924	1152	1152	1	PREDICTED: 3-hydroxyisobutyryl-CoA hydrolase 1 isoform X2 [Vitis vinifera]	3-hydroxyisobutyryl-CoA hydrolase 1 OS=Arabidopsis thaliana OX=3702 GN=CHY1 PE=1 SV=1
Chr13	mRNA:Vitis13G0926	360	285	0.79	3-hydroxyisobutyryl-CoA hydrolase 1-like [Vitis riparia]	Probable 3-hydroxyisobutyryl-CoA hydrolase 3 OS=Arabidopsis thaliana OX=3702 GN=At2g30660 PE=2 SV=1
Chr13	mRNA:Vitis13G0927	963	921	0.96	PREDICTED: 3-hydroxyisobutyryl-CoA hydrolase 1 [Vitis vinifera]	Probable 3-hydroxyisobutyryl-CoA hydrolase 2 OS=Arabidopsis thaliana OX=3702 GN=At2g30650 PE=2 SV=1
Chr13	mRNA:Vitis13G0930	1191	1002	0.84	PREDICTED: probable 3-hydroxyisobutyryl-CoA hydrolase 3 isoform X1 [Vitis vinifera]	Probable 3-hydroxyisobutyryl-CoA hydrolase 3 OS=Arabidopsis thaliana OX=3702 GN=At2g30660 PE=2 SV=1
Chr13	mRNA:Vitis13G0932	492	166	0.34	uncharacterized protein LOC117928299 [Vitis riparia]	Apolipoprotein A-V OS=Mirounga angustirostris OX=9716 GN=APOA5 PE=3 SV=1
Chr13	mRNA:Vitis13G0933	72	46	0.64	unnamed protein product, partial [Vitis vinifera]	NA
Chr13	mRNA:Vitis13G0934	171	171	1	unnamed protein product, partial [Vitis vinifera]	NA
Chr13	mRNA:Vitis13G0935	123	123	1	unnamed protein product, partial [Vitis vinifera]	NA
Chr13	mRNA:Vitis13G0936	831	583	0.7	transcription factor ORG2-like isoform X1 [Vitis riparia]	Transcription factor ORG2 OS=Arabidopsis thaliana OX=3702 GN=ORG2 PE=1 SV=1
Chr13	mRNA:Vitis13G0937	816	609	0.75	PREDICTED: ribosomal RNA small subunit methyltransferase nep-1 [Vitis vinifera]>XP_034705253.1 ribosomal RNA small subunit methyltransferase nep-1-like [Vitis riparia]>CBI29137.3 unnamed protein product, partial [Vitis vinifera]	Ribosomal RNA small subunit methyltransferase nep-1 OS=Caenorhabditis elegans OX=6239 GN=Y39A1A.14 PE=3 SV=1
Chr13	mRNA:Vitis13G0938	228	228	1	PREDICTED: uncharacterized protein LOC107804951 [Nicotiana tabacum]	NA
Chr13	mRNA:Vitis13G0939	1128	891	0.79	unnamed protein product, partial [Vitis vinifera]	3-hydroxyisobutyryl-CoA hydrolase 1 OS=Arabidopsis thaliana OX=3702 GN=CHY1 PE=1 SV=1
Chr13	mRNA:Vitis13G0940	3003	2685	0.89	DNA gyrase subunit A, chloroplastic/mitochondrial [Vitis riparia]	DNA gyrase subunit A, chloroplastic/mitochondrial OS=Nicotiana benthamiana OX=4100 GN=GYRA PE=2 SV=1
Chr13	mRNA:Vitis13G0941	612	612	1	PREDICTED: uncharacterized protein LOC100255669 [Vitis vinifera]>CAN69816.1 hypothetical protein VITISV_026899 [Vitis vinifera]	ATP-dependent helicase/nuclease subunit A OS=Hungateiclostridium thermocellum (strain ATCC 27405 / DSM 1237 / JCM 9322 / NBRC 103400 / NCIMB 10682 / NRRL B-4536 / VPI 7372) OX=203119 GN=addA PE=3 SV=1
Chr13	mRNA:Vitis13G0942	348	348	1	transcription factor TCP19-like [Vitis riparia]	Transcription factor TCP19 OS=Arabidopsis thaliana OX=3702 GN=TCP19 PE=1 SV=1
Chr13	mRNA:Vitis13G0986	2364	1161	0.49	PREDICTED: uncharacterized protein LOC100262596 isoform X1 [Vitis vinifera]	Phospho-N-acetylmuramoyl-pentapeptide-transferase OS=Proteus mirabilis (strain HI4320) OX=529507 GN=mraY PE=3 SV=1
Chr13	mRNA:Vitis13G1013	1596	841	0.53	transcription factor GAMYB-like isoform X2 [Vitis riparia]>XP_034705117.1 transcription factor GAMYB-like isoform X2 [Vitis riparia]>XP_034705118.1 transcription factor GAMYB-like isoform X2 [Vitis riparia]>XP_034705119.1 transcription factor GAMYB-like isoform X2 [Vitis riparia]>XP_034705120.1 transcription factor GAMYB-like isoform X2 [Vitis riparia]	Transcription factor GAMYB OS=Oryza sativa subsp. japonica OX=39947 GN=GAMYB PE=1 SV=1
Chr13	mRNA:Vitis13G1016	597	256	0.43	Proline-rich receptor-like protein kinase PERK3 [Vitis vinifera]	Inactive protein kinase SELMODRAFT_444075 OS=Selaginella moellendorffii OX=88036 GN=SELMODRAFT_444075 PE=2 SV=1
Chr13	mRNA:Vitis13G1192	1533	1174	0.77	PREDICTED: translation initiation factor eIF-2B subunit beta isoform X1 [Vitis vinifera]>XP_003633538.1 PREDICTED: translation initiation factor eIF-2B subunit beta isoform X1 [Vitis vinifera]>XP_010659167.1 PREDICTED: translation initiation factor eIF-2B subunit beta isoform X1 [Vitis vinifera]>XP_010659169.1 PREDICTED: translation initiation factor eIF-2B subunit beta isoform X1 [Vitis vinifera…	Translation initiation factor eIF-2B subunit beta OS=Dictyostelium discoideum OX=44689 GN=eif2b2 PE=3 SV=1
Chr13	mRNA:Vitis13G1193	783	783	1	PREDICTED: F-box protein SKIP5 isoform X1 [Vitis vinifera]	F-box protein SKIP5 OS=Arabidopsis thaliana OX=3702 GN=SKIP5 PE=1 SV=1
Chr13	mRNA:Vitis13G1194	579	577	1	PREDICTED: DNA-directed RNA polymerase V subunit 5C isoform X2 [Vitis vinifera]	DNA-directed RNA polymerases I, II, and III subunit RPABC1 OS=Caenorhabditis briggsae OX=6238 GN=rpb-5 PE=3 SV=1
Chr13	mRNA:Vitis13G1195	2109	2109	1	protein LNK2 isoform X1 [Vitis riparia]	Protein LNK2 OS=Arabidopsis thaliana OX=3702 GN=LNK2 PE=1 SV=1
Chr13	mRNA:Vitis13G1256	435	320	0.74	NADH dehydrogenase subunit 2 [Spondias mombin]>YP_009704620.1 NADH dehydrogenase subunit 2 [Spondias tuberosa]>QEP09111.1 NADH dehydrogenase subunit 2 [Spondias mombin]>QEP09143.1 NADH dehydrogenase subunit 2 [Spondias tuberosa]	Translocated intimin receptor Tir OS=Escherichia coli O111:H- (strain 11128 / EHEC) OX=585396 GN=tir PE=3 SV=1
Chr13	mRNA:Vitis13G1360	231	86	0.37	PREDICTED: tetraketide alpha-pyrone reductase 1 isoform X4 [Vitis vinifera]	Phenylacetaldehyde reductase OS=Rosa hybrid cultivar OX=128735 GN=PAR PE=1 SV=1
Chr13	mRNA:Vitis13G1448	1452	427	0.29	PREDICTED: uncharacterized protein At1g04910 [Vitis vinifera]>RVW93576.1 O-fucosyltransferase 20 [Vitis vinifera]>CBI24838.3 unnamed protein product, partial [Vitis vinifera]	O-fucosyltransferase 20 OS=Arabidopsis thaliana OX=3702 GN=OFUT20 PE=1 SV=1
Chr13	mRNA:Vitis13G1451	486	453	0.93	unnamed protein product, partial [Vitis vinifera]	Beta-glucosidase 15 OS=Arabidopsis thaliana OX=3702 GN=BGLU15 PE=1 SV=1
Chr13	mRNA:Vitis13G1453	630	186	0.3	PREDICTED: beta-glucosidase 12 [Vitis vinifera]>RVW93563.1 Beta-glucosidase 13 [Vitis vinifera]	Beta-glucosidase 15 OS=Arabidopsis thaliana OX=3702 GN=BGLU15 PE=1 SV=1
Chr13	mRNA:Vitis13G1457	2154	1438	0.67	putative serine/threonine-protein kinase [Vitis vinifera]	Probable serine/threonine-protein kinase DDB_G0276461 OS=Dictyostelium discoideum OX=44689 GN=DDB_G0276461 PE=3 SV=1
Chr13	mRNA:Vitis13G1486	600	194	0.32	uncharacterized protein LOC107434481 [Ziziphus jujuba]	Putative WEB family protein At4g17210 OS=Arabidopsis thaliana OX=3702 GN=At4g17210 PE=3 SV=1
Chr13	mRNA:Vitis13G1499	522	357	0.68	hypothetical protein CK203_028882 [Vitis vinifera]	NA
Chr8	mRNA:Vitis08G0001	1557	1448	0.93	PREDICTED: serine--tRNA ligase, chloroplastic/mitochondrial [Vitis vinifera]>XP_019074224.1 PREDICTED: serine--tRNA ligase, chloroplastic/mitochondrial [Vitis vinifera]>XP_019074225.1 PREDICTED: serine--tRNA ligase, chloroplastic/mitochondrial [Vitis vinifera]>XP_019074226.1 PREDICTED: serine--tRNA ligase, chloroplastic/mitochondrial [Vitis vinifera]>XP_019074227.1 PREDICTED: serine--tRNA ligase,…	Serine--tRNA ligase, chloroplastic/mitochondrial OS=Arabidopsis thaliana OX=3702 GN=OVA7 PE=2 SV=1
Chr8	mRNA:Vitis08G0002	687	687	1	nudix hydrolase 26, chloroplastic isoform X1 [Vitis riparia]>XP_034693393.1 nudix hydrolase 26, chloroplastic isoform X1 [Vitis riparia]	Nudix hydrolase 26, chloroplastic OS=Arabidopsis thaliana OX=3702 GN=NUDT26 PE=1 SV=1
Chr8	mRNA:Vitis08G0004	3612	1771	0.49	PREDICTED: uncharacterized protein LOC100248418 [Vitis vinifera]	TSET complex member tstF OS=Dictyostelium discoideum OX=44689 GN=tstF PE=1 SV=1
Chr8	mRNA:Vitis08G0005	1602	1376	0.86	Protein SCARECROW [Vitis vinifera]	Protein SCARECROW OS=Ipomoea nil OX=35883 GN=SCR PE=1 SV=1
Chr8	mRNA:Vitis08G0006	1098	724	0.66	unnamed protein product, partial [Vitis vinifera]	Bifunctional protein FolD 1, mitochondrial OS=Arabidopsis thaliana OX=3702 GN=FOLD1 PE=2 SV=1
Chr8	mRNA:Vitis08G0007	1896	1614	0.85	PREDICTED: probable galacturonosyltransferase 7 [Vitis vinifera]	Probable galacturonosyltransferase 7 OS=Arabidopsis thaliana OX=3702 GN=GAUT7 PE=1 SV=2
Chr8	mRNA:Vitis08G0009	2361	2289	0.97	PREDICTED: probable leucine-rich repeat receptor-like protein kinase At5g49770 [Vitis vinifera]	Leucine-rich repeat receptor protein kinase HPCA1 OS=Arabidopsis thaliana OX=3702 GN=HPCA1 PE=1 SV=1
Chr8	mRNA:Vitis08G0010	1317	1271	0.97	PREDICTED: uncharacterized protein LOC100243295 isoform X1 [Vitis vinifera]>CBI31130.3 unnamed protein product, partial [Vitis vinifera]	ATP synthase subunit delta OS=Rubrobacter xylanophilus (strain DSM 9941 / NBRC 16129 / PRD-1) OX=266117 GN=atpH PE=3 SV=1
Chr8	mRNA:Vitis08G0011	1404	1404	1	PREDICTED: ethanolamine-phosphate cytidylyltransferase [Vitis vinifera]>XP_019077354.1 PREDICTED: ethanolamine-phosphate cytidylyltransferase [Vitis vinifera]>XP_034693747.1 ethanolamine-phosphate cytidylyltransferase isoform X1 [Vitis riparia]>XP_034693748.1 ethanolamine-phosphate cytidylyltransferase isoform X1 [Vitis riparia]>CAQ58612.1 Ethanolamine-phosphate cytidylyltransferase [Vitis vinife…	Ethanolamine-phosphate cytidylyltransferase OS=Arabidopsis thaliana OX=3702 GN=PECT1 PE=1 SV=1
Chr8	mRNA:Vitis08G0014	1299	1299	1	PREDICTED: serine/threonine-protein kinase At5g01020 [Vitis vinifera]>XP_034693233.1 probable serine/threonine-protein kinase PBL8 [Vitis riparia]	Probable serine/threonine-protein kinase PBL8 OS=Arabidopsis thaliana OX=3702 GN=PBL8 PE=1 SV=1
Chr8	mRNA:Vitis08G0015	798	798	1	hypothetical protein VITISV_023155 [Vitis vinifera]	Probable U3 small nucleolar RNA-associated protein 11 OS=Oryza sativa subsp. japonica OX=39947 GN=Os01g0810000 PE=2 SV=2
Chr8	mRNA:Vitis08G0016	105	105	1	unnamed protein product, partial [Vitis vinifera]	NA
Chr8	mRNA:Vitis08G0019	1680	1518	0.9	Putative 2-3 biphosphoglycerate independant phosphoglycerate mutase [Vitis vinifera]	2,3-bisphosphoglycerate-independent phosphoglycerate mutase OS=Ricinus communis OX=3988 PE=1 SV=2
Chr8	mRNA:Vitis08G0020	1041	794	0.76	PREDICTED: cell division control protein 2 homolog C [Vitis vinifera]>CAQ58627.1 Kinase cdc2 homolog B [Vitis vinifera]	Cell division control protein 2 homolog C OS=Antirrhinum majus OX=4151 GN=CDC2C PE=2 SV=1
Chr8	mRNA:Vitis08G0021	780	465	0.6	PREDICTED: serine/threonine-protein phosphatase PP1 [Vitis vinifera]>XP_034694787.1 serine/threonine-protein phosphatase PP1-like [Vitis riparia]	Serine/threonine-protein phosphatase PP1 OS=Oryza sativa subsp. japonica OX=39947 GN=Os03g0268000 PE=2 SV=2
Chr8	mRNA:Vitis08G0022	1395	396	0.28	PREDICTED: uncharacterized protein LOC100257044 [Vitis vinifera]>CBI31142.3 unnamed protein product, partial [Vitis vinifera]	Proline--tRNA ligase OS=Syntrophus aciditrophicus (strain SB) OX=56780 GN=proS PE=3 SV=2
Chr8	mRNA:Vitis08G0023	4152	3456	0.83	PREDICTED: mediator of RNA polymerase II transcription subunit 33A isoform X1 [Vitis vinifera]	Mediator of RNA polymerase II transcription subunit 33A OS=Arabidopsis thaliana OX=3702 GN=MED33A PE=1 SV=1
Chr8	mRNA:Vitis08G0025	1266	835	0.66	hypothetical protein VITISV_022239 [Vitis vinifera]	NDR1/HIN1-like protein 3 OS=Arabidopsis thaliana OX=3702 GN=NHL3 PE=1 SV=1
Chr8	mRNA:Vitis08G0026	852	758	0.89	unnamed protein product, partial [Vitis vinifera]	Protein PAC2 OS=Saccharomyces cerevisiae (strain ATCC 204508 / S288c) OX=559292 GN=PAC2 PE=1 SV=1
Chr8	mRNA:Vitis08G0028	591	591	1	PREDICTED: calcium-binding allergen Bet v 3 [Vitis vinifera]>XP_034692973.1 calcium-binding allergen Bet v 3-like [Vitis riparia]>QHQ96740.1 calmodulin-like protein 88 [Vitis amurensis]>CAQ58618.1 calcium binding [Vitis vinifera]	Calcium-binding allergen Bet v 3 OS=Betula pendula OX=3505 GN=BETVIII PE=1 SV=1
Chr8	mRNA:Vitis08G0029	981	981	1	hypothetical protein CK203_050017 [Vitis vinifera]	NA
Chr8	mRNA:Vitis08G0030	1218	1086	0.89	PREDICTED: protein PIN-LIKES 6 [Vitis vinifera]	Protein PIN-LIKES 6 OS=Arabidopsis thaliana OX=3702 GN=PILS6 PE=2 SV=1
Chr8	mRNA:Vitis08G0031	1713	1713	1	E3 ubiquitin-protein ligase Praja-2 [Vitis riparia]>XP_034693857.1 E3 ubiquitin-protein ligase Praja-2 [Vitis riparia]>XP_034693858.1 E3 ubiquitin-protein ligase Praja-2 [Vitis riparia]>XP_034693859.1 E3 ubiquitin-protein ligase Praja-2 [Vitis riparia]>XP_034693860.1 E3 ubiquitin-protein ligase Praja-2 [Vitis riparia]>XP_034693861.1 E3 ubiquitin-protein ligase Praja-2 [Vitis riparia]	E3 ubiquitin-protein ligase RING1-like OS=Arabidopsis thaliana OX=3702 GN=At3g19950 PE=1 SV=1
Chr8	mRNA:Vitis08G0032	2178	1711	0.79	uncharacterized protein LOC117919567 [Vitis riparia]	Bromodomain-containing protein 9 OS=Xenopus tropicalis OX=8364 GN=brd9 PE=2 SV=1
Chr8	mRNA:Vitis08G0038	1266	1029	0.81	PREDICTED: uncharacterized protein LOC100255300 [Vitis vinifera]	Initiation-control protein YabA OS=Lactobacillus casei (strain BL23) OX=543734 GN=LCABL_24380 PE=3 SV=1
Chr8	mRNA:Vitis08G0535	918	237	0.26	hypothetical protein CK203_019225 [Vitis vinifera]	Endo-1,4-beta-xylanase OS=Naganishia albida OX=100951 PE=1 SV=2
Chr8	mRNA:Vitis08G0914	1485	1473	0.99	PREDICTED: BAHD acyltransferase DCR [Vitis vinifera]	BAHD acyltransferase DCR OS=Arabidopsis thaliana OX=3702 GN=DCR PE=2 SV=1
Chr8	mRNA:Vitis08G0915	1506	1494	0.99	PREDICTED: sulfoquinovosyl transferase SQD2 isoform X2 [Vitis vinifera]	Sulfoquinovosyl transferase SQD2 OS=Arabidopsis thaliana OX=3702 GN=SQD2 PE=1 SV=1
Chr8	mRNA:Vitis08G0916	390	390	1	PREDICTED: josephin-like protein [Vitis vinifera]>XP_034693357.1 josephin-like protein [Vitis riparia]>RVW44555.1 hypothetical protein CK203_083054 [Vitis vinifera]>CAN62121.1 hypothetical protein VITISV_037026 [Vitis vinifera]	Josephin-like protein OS=Arabidopsis thaliana OX=3702 GN=At2g29640 PE=2 SV=1
Chr8	mRNA:Vitis08G0917	951	803	0.84	PREDICTED: putative tRNA (cytidine(32)/guanosine(34)-2'-O)-methyltransferase [Vitis vinifera]>XP_010654182.1 PREDICTED: putative tRNA (cytidine(32)/guanosine(34)-2'-O)-methyltransferase [Vitis vinifera]>XP_010654183.1 PREDICTED: putative tRNA (cytidine(32)/guanosine(34)-2'-O)-methyltransferase [Vitis vinifera]>XP_010654184.1 PREDICTED: putative tRNA (cytidine(32)/guanosine(34)-2'-O)-methyltransfe…	tRNA (cytidine(32)/guanosine(34)-2'-O)-methyltransferase OS=Saccharomyces cerevisiae (strain ATCC 204508 / S288c) OX=559292 GN=TRM7 PE=1 SV=1
Chr8	mRNA:Vitis08G0919	1428	1428	1	PREDICTED: BTB/POZ domain-containing protein At3g09030 [Vitis vinifera]	Protein ENDOPLASMIC RETICULUM-ARRESTED PEN3 OS=Arabidopsis thaliana OX=3702 GN=EAP3 PE=1 SV=1
Chr8	mRNA:Vitis08G0920	1506	1506	1	PREDICTED: glycerol-3-phosphate 2-O-acyltransferase 6 [Vitis vinifera]	Glycerol-3-phosphate 2-O-acyltransferase 6 OS=Arabidopsis thaliana OX=3702 GN=GPAT6 PE=1 SV=1
Chr8	mRNA:Vitis08G0921	1701	1701	1	protein NRT1/ PTR FAMILY 5.7-like isoform X3 [Vitis riparia]	Protein NRT1/ PTR FAMILY 5.6 OS=Arabidopsis thaliana OX=3702 GN=NPF5.6 PE=2 SV=1
Chr8	mRNA:Vitis08G0922	1437	1085	0.76	auxin transporter-like protein 2 [Vitis riparia]	Auxin transporter-like protein 2 OS=Medicago truncatula OX=3880 GN=LAX2 PE=2 SV=1
Chr8	mRNA:Vitis08G0923	858	858	1	PREDICTED: putative protein TPRXL [Vitis vinifera]	NA
Chr8	mRNA:Vitis08G0924	1341	1341	1	UPF0481 protein [Vitis vinifera]	UPF0481 protein At3g47200 OS=Arabidopsis thaliana OX=3702 GN=At3g47200 PE=2 SV=1
Chr8	mRNA:Vitis08G0926	270	270	1	unnamed protein product, partial [Vitis vinifera]	NA
Chr8	mRNA:Vitis08G0927	414	414	1	PREDICTED: uncharacterized protein LOC100855022 [Vitis vinifera]>RVW44532.1 hypothetical protein CK203_083074 [Vitis vinifera]>CBI30408.3 unnamed protein product, partial [Vitis vinifera]	Arf-GAP with coiled-coil, ANK repeat and PH domain-containing protein 3 OS=Homo sapiens OX=9606 GN=ACAP3 PE=1 SV=2
Chr8	mRNA:Vitis08G0928	483	483	1	30S ribosomal protein S31, chloroplastic [Vitis vinifera]	30S ribosomal protein S31, chloroplastic OS=Arabidopsis thaliana OX=3702 GN=RPS31 PE=1 SV=1
Chr8	mRNA:Vitis08G0930	5352	5032	0.94	putative LRR receptor-like serine/threonine-protein kinase [Vitis vinifera]	Probable LRR receptor-like serine/threonine-protein kinase At3g47570 OS=Arabidopsis thaliana OX=3702 GN=At3g47570 PE=2 SV=1
Chr8	mRNA:Vitis08G0931	1371	1371	1	uncharacterized protein LOC117920823 [Vitis riparia]	UvrABC system protein A OS=Rickettsia felis (strain ATCC VR-1525 / URRWXCal2) OX=315456 GN=uvrA PE=3 SV=1
Chr8	mRNA:Vitis08G0932	2535	1322	0.52	RNA polymerase II C-terminal domain phosphatase-like 2 isoform X1 [Vitis riparia]	RNA polymerase II C-terminal domain phosphatase-like 2 OS=Arabidopsis thaliana OX=3702 GN=CPL2 PE=1 SV=3
Chr8	mRNA:Vitis08G0933	333	333	1	clathrin light chain 2-like [Vitis riparia]>CBI30402.3 unnamed protein product, partial [Vitis vinifera]	Clathrin light chain 1 OS=Oryza sativa subsp. japonica OX=39947 GN=Os04g0679100 PE=2 SV=1
Chr8	mRNA:Vitis08G0934	831	831	1	Cold-responsive protein kinase 1 [Vitis vinifera]	Probable LRR receptor-like serine/threonine-protein kinase At1g56140 OS=Arabidopsis thaliana OX=3702 GN=At1g56140 PE=2 SV=2
Chr8	mRNA:Vitis08G0936	390	390	1	PREDICTED: protein yippee-like [Vitis vinifera]>XP_010654167.1 PREDICTED: protein yippee-like [Vitis vinifera]>XP_034692802.1 protein yippee-like [Vitis riparia]>XP_034692803.1 protein yippee-like [Vitis riparia]>CAN77491.1 hypothetical protein VITISV_010726 [Vitis vinifera]>CBI30398.3 unnamed protein product, partial [Vitis vinifera]	Protein yippee-like OS=Solanum tuberosum OX=4113 PE=2 SV=1
Chr8	mRNA:Vitis08G0937	666	546	0.82	mitochondrial inner membrane protease subunit 2 isoform X2 [Vitis riparia]	Mitochondrial inner membrane protease subunit 2 OS=Danio rerio OX=7955 GN=immp2l PE=2 SV=1
Chr8	mRNA:Vitis08G0938	1140	1130	0.99	Chlorophyll a-b binding protein CP29.2, chloroplastic [Vitis vinifera]	Chlorophyll a-b binding protein CP29.1, chloroplastic OS=Arabidopsis thaliana OX=3702 GN=LHCB4.1 PE=1 SV=1
Chr8	mRNA:Vitis08G0939	483	332	0.69	high mobility group B protein 1 isoform X2 [Vitis riparia]	High mobility group B protein 2 OS=Arabidopsis thaliana OX=3702 GN=HMGB2 PE=1 SV=1
Chr8	mRNA:Vitis08G0940	972	853	0.88	PREDICTED: uncharacterized protein LOC100261401 isoform X2 [Vitis vinifera]>CBI30395.3 unnamed protein product, partial [Vitis vinifera]	E3 ubiquitin-protein ligase AIRP2 OS=Arabidopsis thaliana OX=3702 GN=AIRP2 PE=1 SV=1
Chr8	mRNA:Vitis08G0941	1488	1280	0.86	PREDICTED: protein root UVB sensitive 5 [Vitis vinifera]	Protein root UVB sensitive 5 OS=Arabidopsis thaliana OX=3702 GN=RUS5 PE=2 SV=1
Chr8	mRNA:Vitis08G0942	1185	1185	1	Thylakoid ADP,ATP carrier protein, chloroplastic [Vitis vinifera]	Thylakoid ADP,ATP carrier protein, chloroplastic OS=Arabidopsis thaliana OX=3702 GN=TAAC PE=1 SV=1
Chr8	mRNA:Vitis08G0943	1347	783	0.58	vacuolar cation/proton exchanger 3-like [Vitis riparia]>XP_034694015.1 vacuolar cation/proton exchanger 3-like [Vitis riparia]	Vacuolar cation/proton exchanger 3 OS=Arabidopsis thaliana OX=3702 GN=CAX3 PE=1 SV=1
Chr8	mRNA:Vitis08G0944	798	798	1	protein N-terminal and lysine N-methyltransferase EFM7 [Vitis riparia]	GATA transcription factor 1 OS=Arabidopsis thaliana OX=3702 GN=GATA1 PE=2 SV=2
Chr8	mRNA:Vitis08G0945	771	771	1	GDSL esterase/lipase CPRD49-like [Vitis riparia]	GDSL esterase/lipase CPRD49 OS=Arabidopsis thaliana OX=3702 GN=CPRD49 PE=2 SV=1
Chr8	mRNA:Vitis08G0946	1173	1017	0.87	PREDICTED: LIMR family protein At5g01460 [Vitis vinifera]>CBI30389.3 unnamed protein product, partial [Vitis vinifera]	LIMR family protein At5g01460 OS=Arabidopsis thaliana OX=3702 GN=At5g01460 PE=2 SV=1
Chr8	mRNA:Vitis08G0947	129	129	1	hypothetical protein CCACVL1_10442 [Corchorus capsularis]	NA
Chr8	mRNA:Vitis08G0948	2001	862	0.43	PREDICTED: phosphoinositide phospholipase C 2 isoform X1 [Vitis vinifera]	Phosphoinositide phospholipase C 2 OS=Arabidopsis thaliana OX=3702 GN=PLC2 PE=1 SV=1
Chr8	mRNA:Vitis08G0949	2883	1409	0.49	PREDICTED: receptor protein kinase TMK1-like [Vitis vinifera]	Receptor protein kinase TMK1 OS=Arabidopsis thaliana OX=3702 GN=TMK1 PE=1 SV=1
Chr8	mRNA:Vitis08G0950	714	306	0.43	PREDICTED: charged multivesicular body protein 5 [Vitis vinifera]>CBI30386.3 unnamed protein product, partial [Vitis vinifera]	Vacuolar protein sorting-associated protein 60.2 OS=Arabidopsis thaliana OX=3702 GN=VPS60-2 PE=2 SV=1
Chr8	mRNA:Vitis08G0951	2502	1936	0.77	testis-expressed protein 10 homolog isoform X1 [Vitis riparia]	FMN-dependent NADH:quinone oxidoreductase OS=Brevibacillus brevis (strain 47 / JCM 6285 / NBRC 100599) OX=358681 GN=azoR PE=3 SV=1
Chr8	mRNA:Vitis08G0953	774	774	1	hypothetical protein CK203_018796 [Vitis vinifera]	NA
Chr8	mRNA:Vitis08G0954	1815	578	0.32	PREDICTED: exocyst complex component EXO70A1 isoform X2 [Vitis vinifera]>XP_019076943.1 PREDICTED: exocyst complex component EXO70A1 isoform X2 [Vitis vinifera]>XP_019076944.1 PREDICTED: exocyst complex component EXO70A1 isoform X2 [Vitis vinifera]	Exocyst complex component EXO70A1 OS=Arabidopsis thaliana OX=3702 GN=EXO70A1 PE=1 SV=1
Chr8	mRNA:Vitis08G0956	1302	971	0.75	hypothetical protein GH714_042401 [Hevea brasiliensis]	NDR1/HIN1-like protein 1 OS=Arabidopsis thaliana OX=3702 GN=NHL1 PE=2 SV=1
Chr8	mRNA:Vitis08G0957	702	702	1	uncharacterized protein LOC117919770 [Vitis riparia]	Uncharacterized protein MT0529 OS=Mycobacterium tuberculosis (strain CDC 1551 / Oshkosh) OX=83331 GN=MT0529 PE=4 SV=1
Chr8	mRNA:Vitis08G0958	2205	2140	0.97	PREDICTED: protein SMAX1-LIKE 3 [Vitis vinifera]>RVW44465.1 Protein SMAX1-like 3 [Vitis vinifera]	Protein SMAX1-LIKE 3 OS=Arabidopsis thaliana OX=3702 GN=SMXL3 PE=2 SV=1
Chr8	mRNA:Vitis08G0959	2772	2439	0.88	PREDICTED: uncharacterized protein LOC100854209 [Vitis vinifera]>CBI30378.3 unnamed protein product, partial [Vitis vinifera]	Protein TRANSPARENT TESTA 9 OS=Arabidopsis thaliana OX=3702 GN=TT9 PE=2 SV=1
Chr8	mRNA:Vitis08G0960	402	129	0.32	unnamed protein product, partial [Vitis vinifera]	DNA mismatch repair protein MutL OS=Streptococcus mutans serotype c (strain ATCC 700610 / UA159) OX=210007 GN=mutL PE=3 SV=1
Chr8	mRNA:Vitis08G0962	1119	1051	0.94	probable aspartyl protease At4g16563 [Vitis riparia]	Aspartic proteinase MKC7 OS=Saccharomyces cerevisiae (strain ATCC 204508 / S288c) OX=559292 GN=MKC7 PE=1 SV=2
Chr8	mRNA:Vitis08G0963	1407	1407	1	probable aspartyl protease At4g16563 [Vitis riparia]	Aspartic proteinase nepenthesin-2 OS=Nepenthes gracilis OX=150966 GN=nep2 PE=1 SV=1
Chr8	mRNA:Vitis08G0964	594	594	1	PREDICTED: cytokinin riboside 5'-monophosphate phosphoribohydrolase LOG7 [Vitis vinifera]>XP_034693243.1 cytokinin riboside 5'-monophosphate phosphoribohydrolase LOG7-like [Vitis riparia]>RVX06091.1 Cytokinin riboside 5'-monophosphate phosphoribohydrolase LOG7 [Vitis vinifera]>CAN67407.1 hypothetical protein VITISV_025618 [Vitis vinifera]>CBI30371.3 unnamed protein product, partial [Vitis vinifer…	Cytokinin riboside 5'-monophosphate phosphoribohydrolase LOG7 OS=Arabidopsis thaliana OX=3702 GN=LOG7 PE=1 SV=2
Chr8	mRNA:Vitis08G0965	822	538	0.65	PREDICTED: 2-Cys peroxiredoxin isoform X1 [Vitis vinifera]>CBI30370.3 unnamed protein product, partial [Vitis vinifera]	2-Cys peroxiredoxin BAS1, chloroplastic OS=Oryza sativa subsp. japonica OX=39947 GN=BAS1 PE=1 SV=1
Chr8	mRNA:Vitis08G0966	1017	1017	1	transcription termination factor MTEF1, chloroplastic [Vitis riparia]	NA
Chr8	mRNA:Vitis08G0967	1401	1033	0.74	PREDICTED: transcription factor E2FA isoform X2 [Vitis vinifera]>RVX05961.1 Transcription factor E2FA [Vitis vinifera]>CBI30368.3 unnamed protein product, partial [Vitis vinifera]	Transcription factor E2FA OS=Arabidopsis thaliana OX=3702 GN=E2FA PE=1 SV=1
Chr8	mRNA:Vitis08G0968	555	555	1	PREDICTED: uncharacterized protein LOC104880160 [Vitis vinifera]>RVX05960.1 hypothetical protein CK203_018823 [Vitis vinifera]	Protein NEN3 OS=Arabidopsis thaliana OX=3702 GN=NEN3 PE=2 SV=1
Chr8	mRNA:Vitis08G0969	711	711	1	HVA22-like protein j [Vitis riparia]>XP_034695052.1 HVA22-like protein j [Vitis riparia]>RVW20830.1 HVA22-like protein j [Vitis vinifera]	HVA22-like protein j OS=Arabidopsis thaliana OX=3702 GN=HVA22J PE=2 SV=2
Chr8	mRNA:Vitis08G0970	1068	1068	1	lipid droplet-associated hydrolase isoform X1 [Vitis riparia]	Lipid droplet-associated hydrolase OS=Gallus gallus OX=9031 GN=LDAH PE=2 SV=2
Chr8	mRNA:Vitis08G0975	2055	1633	0.79	hypothetical protein CK203_116246 [Vitis vinifera]	Helicase domino OS=Drosophila melanogaster OX=7227 GN=dom PE=1 SV=2
Chr8	mRNA:Vitis08G0976	657	371	0.56	PREDICTED: uncharacterized protein LOC100266492 isoform X1 [Vitis vinifera]>RVW12699.1 hypothetical protein CK203_114979 [Vitis vinifera]	Protein GL2-INTERACTING REPRESSOR 1 OS=Arabidopsis thaliana OX=3702 GN=GIR1 PE=1 SV=1
Chr8	mRNA:Vitis08G0977	1077	1008	0.94	unnamed protein product, partial [Vitis vinifera]	MTOR-associated protein MEAK7 OS=Danio rerio OX=7955 GN=meak7 PE=2 SV=1
Chr8	mRNA:Vitis08G1056	300	300	1	hypothetical protein CK203_089214 [Vitis vinifera]	Methylenetetrahydrofolate--tRNA-(uracil-5-)-methyltransferase TrmFO OS=Brucella abortus (strain 2308) OX=359391 GN=trmFO PE=3 SV=1
Chr8	mRNA:Vitis08G1144	729	677	0.93	thaumatin-like protein 1b [Vitis riparia]	Thaumatin-like protein 2 OS=Prunus persica OX=3760 PE=2 SV=1
Chr8	mRNA:Vitis08G1145	729	278	0.38	PREDICTED: thaumatin-like protein 1 [Vitis vinifera]>RVW47970.1 Thaumatin-like protein 1 [Vitis vinifera]>RVX12006.1 Thaumatin-like protein 1 [Vitis vinifera]>CBI30176.3 unnamed protein product, partial [Vitis vinifera]	Thaumatin-like protein 1 OS=Pyrus pyrifolia OX=3767 GN=TL1 PE=1 SV=1
Chr8	mRNA:Vitis08G1146	243	243	1	PREDICTED: H/ACA ribonucleoprotein complex subunit 3-like protein [Vitis vinifera]>XP_010653999.1 PREDICTED: H/ACA ribonucleoprotein complex subunit 3-like protein [Vitis vinifera]>XP_034692640.1 H/ACA ribonucleoprotein complex subunit 3-like protein [Vitis riparia]>XP_034692641.1 H/ACA ribonucleoprotein complex subunit 3-like protein [Vitis riparia]>CBI30175.3 unnamed protein product, partial [V…	H/ACA ribonucleoprotein complex subunit 3-like protein OS=Arabidopsis thaliana OX=3702 GN=At2g20490 PE=3 SV=2
Chr8	mRNA:Vitis08G1147	2370	2264	0.96	protein fluG [Vitis riparia]	Protein fluG OS=Emericella nidulans (strain FGSC A4 / ATCC 38163 / CBS 112.46 / NRRL 194 / M139) OX=227321 GN=fluG PE=1 SV=1
Chr8	mRNA:Vitis08G1148	819	819	1	expansin-A4-like [Vitis riparia]	Expansin-A4 OS=Arabidopsis thaliana OX=3702 GN=EXPA4 PE=1 SV=1
Chr8	mRNA:Vitis08G1149	864	584	0.68	unnamed protein product, partial [Vitis vinifera]	WD repeat-containing protein 3 homolog OS=Dictyostelium discoideum OX=44689 GN=wdr3 PE=3 SV=1
Chr8	mRNA:Vitis08G1150	2724	2558	0.94	PREDICTED: phosphatidylinositol 4-phosphate 5-kinase 9 isoform X1 [Vitis vinifera]>XP_010653996.1 PREDICTED: phosphatidylinositol 4-phosphate 5-kinase 9 isoform X1 [Vitis vinifera]	Phosphatidylinositol 4-phosphate 5-kinase 9 OS=Arabidopsis thaliana OX=3702 GN=PIP5K9 PE=1 SV=2
Chr8	mRNA:Vitis08G1151	1074	1074	1	PREDICTED: splicing factor 3A subunit 2 [Vitis vinifera]	Splicing factor 3A subunit 2 OS=Rattus norvegicus OX=10116 GN=Sf3a2 PE=2 SV=1
Chr8	mRNA:Vitis08G1152	1074	1074	1	hypothetical protein CK203_104038 [Vitis vinifera]	F-box/kelch-repeat protein At1g64840 OS=Arabidopsis thaliana OX=3702 GN=At1g64840 PE=2 SV=2
Chr8	mRNA:Vitis08G1153	330	330	1	unnamed protein product, partial [Vitis vinifera]	NA
Chr8	mRNA:Vitis08G1154	228	228	1	unnamed protein product, partial [Vitis vinifera]	NA
Chr8	mRNA:Vitis08G1157	636	509	0.8	ras-related protein RABC2a [Vitis riparia]	Ras-related protein RABC2a OS=Arabidopsis thaliana OX=3702 GN=RABC2A PE=1 SV=1
Chr8	mRNA:Vitis08G1158	675	675	1	PREDICTED: ras-related protein RABE1c [Vitis vinifera]>CBI30166.3 unnamed protein product, partial [Vitis vinifera]	Ras-related protein RABE1c OS=Arabidopsis thaliana OX=3702 GN=RABE1C PE=1 SV=1
Chr8	mRNA:Vitis08G1159	606	440	0.73	BRCA1-associated RING domain protein 1 [Vitis riparia]	B-cell lymphoma 3 protein OS=Homo sapiens OX=9606 GN=BCL3 PE=1 SV=2
Chr8	mRNA:Vitis08G1160	831	823	0.99	PREDICTED: zinc finger protein ZAT5 [Vitis vinifera]>RVX11763.1 Zinc finger protein ZAT5 [Vitis vinifera]>CAN64839.1 hypothetical protein VITISV_030377 [Vitis vinifera]	Zinc finger protein ZAT5 OS=Arabidopsis thaliana OX=3702 GN=ZAT5 PE=2 SV=1
Chr8	mRNA:Vitis08G1161	756	639	0.85	aquaporin TIP1-1 [Vitis riparia]	Aquaporin TIP1-1 OS=Arabidopsis thaliana OX=3702 GN=TIP1-1 PE=1 SV=1
Chr8	mRNA:Vitis08G1162	651	587	0.9	E3 ubiquitin-protein ligase RZFP34-like [Vitis riparia]>XP_034694300.1 E3 ubiquitin-protein ligase RZFP34-like [Vitis riparia]>XP_034694301.1 E3 ubiquitin-protein ligase RZFP34-like [Vitis riparia]	E3 ubiquitin-protein ligase RZFP34 OS=Arabidopsis thaliana OX=3702 GN=RZPF34 PE=1 SV=1
Chr8	mRNA:Vitis08G1163	792	792	1	transcription factor MYB27-like [Vitis riparia]	Transcription factor MYB27 OS=Arabidopsis thaliana OX=3702 GN=MYB27 PE=2 SV=1
Chr8	mRNA:Vitis08G1164	381	374	0.98	PREDICTED: uncharacterized protein LOC100258894 isoform X1 [Vitis vinifera]>CAN81061.1 hypothetical protein VITISV_042420 [Vitis vinifera]>CBI30158.3 unnamed protein product, partial [Vitis vinifera]	NA
Chr8	mRNA:Vitis08G1165	1536	581	0.38	serine/threonine protein phosphatase 2A 57 kDa regulatory subunit B' beta isoform isoform X1 [Vitis riparia]	Serine/threonine protein phosphatase 2A 57 kDa regulatory subunit B' beta isoform OS=Arabidopsis thaliana OX=3702 GN=B'BETA PE=1 SV=1
Chr8	mRNA:Vitis08G1166	1989	1711	0.86	Protein nuclear fusion defective 4 [Vitis vinifera]	Sensor histidine kinase HprS OS=Escherichia coli (strain K12) OX=83333 GN=hprS PE=1 SV=1
Chr8	mRNA:Vitis08G1167	999	888	0.89	PREDICTED: glycine-rich RNA-binding protein RZ1C [Vitis vinifera]	Glycine-rich RNA-binding protein RZ1B OS=Arabidopsis thaliana OX=3702 GN=RZ1B PE=2 SV=1
Chr8	mRNA:Vitis08G1168	1536	1536	1	hypothetical protein VITISV_004036 [Vitis vinifera]	Heparan-alpha-glucosaminide N-acetyltransferase OS=Mus musculus OX=10090 GN=Hgsnat PE=1 SV=2
Chr8	mRNA:Vitis08G1169	1236	1236	1	ACT domain-containing protein ACR10 [Vitis riparia]	ACT domain-containing protein ACR10 OS=Arabidopsis thaliana OX=3702 GN=ACR10 PE=2 SV=1
Chr8	mRNA:Vitis08G1170	255	255	1	PREDICTED: uncharacterized protein LOC100247006 [Vitis vinifera]>XP_010653988.1 PREDICTED: uncharacterized protein LOC100247006 [Vitis vinifera]>XP_010653989.1 PREDICTED: uncharacterized protein LOC100247006 [Vitis vinifera]>XP_034692996.1 uncharacterized protein LOC117919839 [Vitis riparia]>XP_034692997.1 uncharacterized protein LOC117919839 [Vitis riparia]>XP_034692998.1 uncharacterized protein…	NA
Chr8	mRNA:Vitis08G1171	441	427	0.97	Dual specificity phosphatase Cdc25 [Vitis vinifera]	Dual specificity phosphatase Cdc25 OS=Arabidopsis thaliana OX=3702 GN=CDC25 PE=1 SV=1
Chr8	mRNA:Vitis08G1172	1713	1512	0.88	PREDICTED: E3 ubiquitin-protein ligase RFWD3 [Vitis vinifera]>CBI30150.3 unnamed protein product, partial [Vitis vinifera]	E3 ubiquitin-protein ligase RFWD3 OS=Ailuropoda melanoleuca OX=9646 GN=RFWD3 PE=3 SV=1
Chr8	mRNA:Vitis08G1173	126	68	0.54	PREDICTED: 40S ribosomal protein S15a-1-like isoform X1 [Tarenaya hassleriana]	Sodium channel protein type 7 subunit alpha OS=Homo sapiens OX=9606 GN=SCN7A PE=1 SV=2
Chr8	mRNA:Vitis08G1174	882	694	0.79	PREDICTED: probable xyloglucan endotransglucosylase/hydrolase protein 32 [Vitis vinifera]	Probable xyloglucan endotransglucosylase/hydrolase protein 32 OS=Arabidopsis thaliana OX=3702 GN=XTH32 PE=2 SV=1
Chr8	mRNA:Vitis08G1175	1911	1911	1	pentatricopeptide repeat-containing protein At2g29760, chloroplastic isoform X1 [Vitis riparia]>XP_034693631.1 pentatricopeptide repeat-containing protein At2g29760, chloroplastic isoform X1 [Vitis riparia]>XP_034693632.1 pentatricopeptide repeat-containing protein At2g29760, chloroplastic isoform X1 [Vitis riparia]>XP_034693633.1 pentatricopeptide repeat-containing protein At2g29760, chloroplast…	Pentatricopeptide repeat-containing protein At1g31920 OS=Arabidopsis thaliana OX=3702 GN=PCMP-H11 PE=2 SV=1
Chr8	mRNA:Vitis08G1176	1548	1548	1	FAD synthase isoform X3 [Vitis riparia]	FAD synthase OS=Mus musculus OX=10090 GN=Flad1 PE=1 SV=1
Chr8	mRNA:Vitis08G1177	375	375	1	PREDICTED: thioredoxin-like 3-3 [Vitis vinifera]>RVW13007.1 Thioredoxin-like 3-3 [Vitis vinifera]>RVX11938.1 Thioredoxin-like 3-3 [Vitis vinifera]>CBI30145.3 unnamed protein product, partial [Vitis vinifera]	Thioredoxin-like 3-3 OS=Oryza sativa subsp. japonica OX=39947 GN=Os04g0560200 PE=2 SV=2
Chr8	mRNA:Vitis08G1178	1170	519	0.44	PREDICTED: S-adenosylmethionine synthase 3 [Vitis vinifera]>XP_010653984.1 PREDICTED: S-adenosylmethionine synthase 3 [Vitis vinifera]>A7QJG1.1 RecName: Full=S-adenosylmethionine synthase 3; Short=AdoMet synthase 3; AltName: Full=Methionine adenosyltransferase 3; Short=MAT 3 [Vitis vinifera]	S-adenosylmethionine synthase 3 OS=Vitis vinifera OX=29760 GN=METK3 PE=3 SV=1
Chr8	mRNA:Vitis08G1179	966	966	1	uncharacterized protein LOC117920306 [Vitis riparia]	Translation initiation factor IF-2 OS=Campylobacter fetus subsp. fetus (strain 82-40) OX=360106 GN=infB PE=3 SV=1
Chr8	mRNA:Vitis08G1180	1386	1386	1	PREDICTED: uncharacterized protein LOC100250241 isoform X1 [Vitis vinifera]>CBI30142.3 unnamed protein product, partial [Vitis vinifera]	Protein PTST homolog 3, chloroplastic OS=Arabidopsis thaliana OX=3702 GN=PTST PE=1 SV=1
Chr8	mRNA:Vitis08G1181	1023	757	0.74	transcription factor RAX2 [Vitis riparia]	Transcription factor MYB36 OS=Arabidopsis thaliana OX=3702 GN=MYB36 PE=1 SV=1
Chr8	mRNA:Vitis08G1182	699	699	1	PREDICTED: uncharacterized protein LOC100245118 isoform X1 [Vitis vinifera]>XP_034692674.1 uncharacterized protein LOC117919592 isoform X1 [Vitis riparia]>CBI30140.3 unnamed protein product, partial [Vitis vinifera]	Polymeric immunoglobulin receptor OS=Oryctolagus cuniculus OX=9986 GN=PIGR PE=1 SV=1
Chr8	mRNA:Vitis08G1183	1479	1289	0.87	unnamed protein product, partial [Vitis vinifera]	Probable CoA ligase CCL7 OS=Humulus lupulus OX=3486 GN=CCL7 PE=2 SV=1
Chr8	mRNA:Vitis08G1184	4059	3588	0.88	ABC transporter B family member 1 [Vitis riparia]	ABC transporter B family member 1 OS=Arabidopsis thaliana OX=3702 GN=ABCB1 PE=1 SV=1
Chr8	mRNA:Vitis08G1185	360	360	1	PREDICTED: zinc finger protein 593 [Vitis vinifera]>XP_034694423.1 zinc finger protein 593 isoform X1 [Vitis riparia]	Zinc finger protein bud20 OS=Schizosaccharomyces pombe (strain 972 / ATCC 24843) OX=284812 GN=bud20 PE=3 SV=1
Chr8	mRNA:Vitis08G1186	1710	1710	1	PREDICTED: arginine/serine-rich coiled-coil protein 2 isoform X2 [Vitis vinifera]>CBI30136.3 unnamed protein product, partial [Vitis vinifera]	50S ribosomal protein L9 OS=Petrotoga mobilis (strain DSM 10674 / SJ95) OX=403833 GN=rplI PE=3 SV=1
Chr8	mRNA:Vitis08G1187	1875	1840	0.98	PREDICTED: pentatricopeptide repeat-containing protein At1g80270, mitochondrial [Vitis vinifera]>CBI30135.3 unnamed protein product, partial [Vitis vinifera]	Pentatricopeptide repeat-containing protein At1g15480, mitochondrial OS=Arabidopsis thaliana OX=3702 GN=At1g15480 PE=2 SV=2
Chr8	mRNA:Vitis08G1188	2622	1908	0.73	LOW QUALITY PROTEIN: sulfoquinovosidase-like [Vitis riparia]	Alpha-glucosidase 2 OS=Bacillus thermoamyloliquefaciens OX=1425 PE=3 SV=1
Chr8	mRNA:Vitis08G1189	324	297	0.92	unnamed protein product, partial [Vitis vinifera]	(R)-2-hydroxyglutarate dehydrogenase OS=Acidaminococcus fermentans (strain ATCC 25085 / DSM 20731 / VR4) OX=591001 GN=hgdH PE=1 SV=1
Chr8	mRNA:Vitis08G1190	1704	1072	0.63	DNA gyrase subunit B, chloroplastic/mitochondrial-like [Vitis riparia]	DNA gyrase subunit B, chloroplastic/mitochondrial OS=Nicotiana benthamiana OX=4100 GN=GYRB PE=2 SV=1
Chr8	mRNA:Vitis08G1191	1377	1208	0.88	PREDICTED: UDP-glucose iridoid glucosyltransferase isoform X1 [Vitis vinifera]>RVW35939.1 UDP-glucose iridoid glucosyltransferase [Vitis vinifera]>RVW92207.1 UDP-glucose iridoid glucosyltransferase [Vitis vinifera]	UDP-glucose iridoid glucosyltransferase OS=Catharanthus roseus OX=4058 GN=UGT76A2 PE=1 SV=1
Chr8	mRNA:Vitis08G1192	1710	1639	0.96	PREDICTED: microtubule-associated protein 70-2 [Vitis vinifera]>CBI30130.3 unnamed protein product, partial [Vitis vinifera]	Microtubule-associated protein 70-2 OS=Oryza sativa subsp. japonica OX=39947 GN=MAP70.2 PE=2 SV=1
Chr8	mRNA:Vitis08G1193	231	71	0.31	PREDICTED: uncharacterized protein LOC100854042 [Vitis vinifera]>XP_019077302.1 PREDICTED: uncharacterized protein LOC100854042 [Vitis vinifera]>XP_034693172.1 uncharacterized protein LOC117919960 [Vitis riparia]	NA
Chr8	mRNA:Vitis08G1194	627	269	0.43	Flavonoid 3',5'-hydroxylase 2 [Vitis vinifera]	Protein FwdD OS=Methanocaldococcus jannaschii (strain ATCC 43067 / DSM 2661 / JAL-1 / JCM 10045 / NBRC 100440) OX=243232 GN=fwdD PE=4 SV=1
Chr8	mRNA:Vitis08G1195	1356	416	0.31	transcription factor TGA2.2-like [Vitis riparia]	TGACG-sequence-specific DNA-binding protein TGA-2.1 OS=Nicotiana tabacum OX=4097 GN=TGA21 PE=1 SV=1
Chr8	mRNA:Vitis08G1196	432	197	0.46	PREDICTED: sigma factor binding protein 2, chloroplastic [Vitis vinifera]	VQ motif-containing protein 11 OS=Arabidopsis thaliana OX=3702 GN=VQ11 PE=1 SV=1
Chr8	mRNA:Vitis08G1198	549	465	0.85	PREDICTED: nudix hydrolase 16, mitochondrial [Vitis vinifera]>CAN81261.1 hypothetical protein VITISV_019710 [Vitis vinifera]>CBI30125.3 unnamed protein product, partial [Vitis vinifera]	Nudix hydrolase 16, mitochondrial OS=Arabidopsis thaliana OX=3702 GN=NUDT16 PE=2 SV=1
Chr8	mRNA:Vitis08G1199	1458	1458	1	amino acid transporter AVT1A isoform X2 [Vitis riparia]	Amino acid transporter AVT1A OS=Arabidopsis thaliana OX=3702 GN=AVT1A PE=2 SV=2
Chr8	mRNA:Vitis08G1200	465	280	0.6	uncharacterized protein LOC117920992 [Vitis riparia]	NA
Chr8	mRNA:Vitis08G1201	696	457	0.66	hypothetical protein CK203_090584 [Vitis vinifera]	U-box domain-containing protein 2 OS=Arabidopsis thaliana OX=3702 GN=PUB2 PE=2 SV=1
Chr8	mRNA:Vitis08G1202	2283	1675	0.73	PREDICTED: phosphatidylinositol 4-phosphate 5-kinase 4 [Vitis vinifera]>XP_034694962.1 phosphatidylinositol 4-phosphate 5-kinase 4-like isoform X2 [Vitis riparia]	Phosphatidylinositol 4-phosphate 5-kinase 4 OS=Arabidopsis thaliana OX=3702 GN=PIP5K4 PE=4 SV=1
Chr8	mRNA:Vitis08G1203	3240	2157	0.67	PREDICTED: protein SMG7 [Vitis vinifera]>XP_010653966.1 PREDICTED: protein SMG7 [Vitis vinifera]>XP_010653967.1 PREDICTED: protein SMG7 [Vitis vinifera]>XP_010653968.1 PREDICTED: protein SMG7 [Vitis vinifera]	Protein SMG7 OS=Arabidopsis thaliana OX=3702 GN=SMG7 PE=1 SV=1
Chr8	mRNA:Vitis08G1204	4887	4843	0.99	PREDICTED: ferredoxin-dependent glutamate synthase, chloroplastic [Vitis vinifera]	Ferredoxin-dependent glutamate synthase 1, chloroplastic/mitochondrial OS=Arabidopsis thaliana OX=3702 GN=GLU1 PE=1 SV=3
Chr8	mRNA:Vitis08G1205	288	288	1	cytochrome b-c1 complex subunit 9-like [Hibiscus syriacus]	NA
Chr8	mRNA:Vitis08G1207	609	609	1	PREDICTED: transcription factor ORG2 [Vitis vinifera]>XP_019077027.1 PREDICTED: transcription factor ORG2 [Vitis vinifera]>RVW92213.1 Transcription factor ORG2 [Vitis vinifera]>CBI30114.3 unnamed protein product, partial [Vitis vinifera]	Transcription factor ORG2 OS=Arabidopsis thaliana OX=3702 GN=ORG2 PE=1 SV=1
Chr8	mRNA:Vitis08G1208	273	273	1	unnamed protein product, partial [Vitis vinifera]	NADH-quinone oxidoreductase subunit N OS=Leptospira interrogans serogroup Icterohaemorrhagiae serovar Lai (strain 56601) OX=189518 GN=nuoN PE=3 SV=1
Chr8	mRNA:Vitis08G1209	723	723	1	ribosomal RNA small subunit methyltransferase nep-1-like [Vitis riparia]	Ribosomal RNA small subunit methyltransferase NEP1 OS=Saccharomyces cerevisiae (strain ATCC 204508 / S288c) OX=559292 GN=EMG1 PE=1 SV=1
Chr8	mRNA:Vitis08G1210	1872	1140	0.61	nucleolar protein 10 [Vitis riparia]	Nucleolar protein 10 OS=Xenopus laevis OX=8355 GN=nol10 PE=2 SV=1
Chr8	mRNA:Vitis08G1211	4020	3570	0.89	PREDICTED: kinesin-like protein KIN-7O isoform X3 [Vitis vinifera]	Kinesin-like protein KIN-7O OS=Arabidopsis thaliana OX=3702 GN=KIN7O PE=3 SV=1
Chr8	mRNA:Vitis08G1212	912	912	1	PREDICTED: haloacid dehalogenase-like hydrolase domain-containing protein 3 [Vitis vinifera]	Haloacid dehalogenase-like hydrolase domain-containing protein 2 OS=Bos taurus OX=9913 GN=HDHD2 PE=2 SV=1
Chr8	mRNA:Vitis08G1213	1137	949	0.83	PREDICTED: protein STRICTOSIDINE SYNTHASE-LIKE 2 [Vitis vinifera]>XP_019077010.1 PREDICTED: protein STRICTOSIDINE SYNTHASE-LIKE 2 [Vitis vinifera]	Protein STRICTOSIDINE SYNTHASE-LIKE 2 OS=Arabidopsis thaliana OX=3702 GN=SSL2 PE=2 SV=1
Chr8	mRNA:Vitis08G1214	648	648	1	PREDICTED: protein STRICTOSIDINE SYNTHASE-LIKE 10 [Vitis vinifera]>RVW36001.1 Protein strictosidine synthase-like 10 [Vitis vinifera]>RVW92182.1 Protein strictosidine synthase-like 10 [Vitis vinifera]	Protein STRICTOSIDINE SYNTHASE-LIKE 10 OS=Arabidopsis thaliana OX=3702 GN=SSL10 PE=2 SV=1
Chr8	mRNA:Vitis08G1215	660	329	0.5	two-component response regulator ARR9 [Vitis riparia]	Two-component response regulator ARR9 OS=Arabidopsis thaliana OX=3702 GN=ARR9 PE=1 SV=1
Chr8	mRNA:Vitis08G1216	978	930	0.95	uncharacterized protein LOC117920891 isoform X1 [Vitis riparia]>XP_034694463.1 uncharacterized protein LOC117920891 isoform X1 [Vitis riparia]>XP_034694464.1 uncharacterized protein LOC117920891 isoform X1 [Vitis riparia]>XP_034694465.1 uncharacterized protein LOC117920891 isoform X1 [Vitis riparia]>XP_034694466.1 uncharacterized protein LOC117920891 isoform X1 [Vitis riparia]>XP_034694467.1 unch…	Nuclear pore complex protein NUP205 OS=Arabidopsis thaliana OX=3702 GN=NUP205 PE=1 SV=1
Chr8	mRNA:Vitis08G1217	1344	1344	1	cystathionine beta-lyase, chloroplastic isoform X1 [Vitis riparia]	Cystathionine beta-lyase, chloroplastic OS=Arabidopsis thaliana OX=3702 GN=At3g57050 PE=1 SV=1
Chr8	mRNA:Vitis08G1218	663	663	1	PREDICTED: tubulin-folding cofactor B isoform X2 [Vitis vinifera]>XP_003632738.1 PREDICTED: tubulin-folding cofactor B isoform X3 [Vitis vinifera]>CBI30103.3 unnamed protein product, partial [Vitis vinifera]	Tubulin-folding cofactor B OS=Arabidopsis thaliana OX=3702 GN=TFCB PE=1 SV=1
Chr8	mRNA:Vitis08G1223	456	456	1	maturase [Vitis vinifera]>ACS15182.1 maturase [Vitis vinifera]>CAQ77557.1 maturase [Vitis vinifera]>VZL70098.1 matR [Vitis riparia x Vitis cinerea]	Kynureninase 2 OS=Aspergillus terreus (strain NIH 2624 / FGSC A1156) OX=341663 GN=bna5-2 PE=3 SV=1
Chr8	mRNA:Vitis08G1225	1332	957	0.72	PREDICTED: pyruvate kinase 1, cytosolic isoform X2 [Vitis vinifera]	Pyruvate kinase 2, cytosolic OS=Oryza sativa subsp. indica OX=39946 GN=OsI_37456 PE=3 SV=1
Chr8	mRNA:Vitis08G1226	1680	675	0.4	Condensin complex subunit 1 [Vitis vinifera]	Condensin complex subunit 1 OS=Xenopus laevis OX=8355 GN=ncapd2 PE=1 SV=1
Chr8	mRNA:Vitis08G1227	222	133	0.6	unnamed protein product, partial [Vitis vinifera]	NA
Chr8	mRNA:Vitis08G1228	1695	1695	1	Uncharacterized protein CK203_027150 [Vitis vinifera]	Pentatricopeptide repeat-containing protein At2g35030, mitochondrial OS=Arabidopsis thaliana OX=3702 GN=PCMP-E15 PE=2 SV=1
Chr8	mRNA:Vitis08G1229	96	96	1	NA	NA
Chr8	mRNA:Vitis08G1230	795	795	1	putative methyltransferase DDB_G0268948 [Vitis riparia]	Putative methyltransferase DDB_G0268948 OS=Dictyostelium discoideum OX=44689 GN=DDB_G0268948 PE=1 SV=2
Chr8	mRNA:Vitis08G1231	804	804	1	putative methyltransferase DDB_G0268948 [Vitis riparia]	Probable S-adenosylmethionine-dependent methyltransferase CRG1 OS=Saccharomyces cerevisiae (strain ATCC 204508 / S288c) OX=559292 GN=CRG1 PE=1 SV=1
Chr8	mRNA:Vitis08G1232	798	798	1	putative methyltransferase [Vitis vinifera]	Probable S-adenosylmethionine-dependent methyltransferase CRG1 OS=Saccharomyces cerevisiae (strain ATCC 204508 / S288c) OX=559292 GN=CRG1 PE=1 SV=1
Chr8	mRNA:Vitis08G1234	456	456	1	PREDICTED: pyrroline-5-carboxylate reductase [Vitis vinifera]>XP_034694443.1 pyrroline-5-carboxylate reductase [Vitis riparia]>CBI30087.3 unnamed protein product, partial [Vitis vinifera]	Pyrroline-5-carboxylate reductase OS=Glycine max OX=3847 PE=2 SV=1
Chr8	mRNA:Vitis08G1235	1479	1479	1	PREDICTED: UPF0481 protein At3g47200-like [Vitis vinifera]>RVW35970.1 UPF0481 protein [Vitis vinifera]	UPF0481 protein At3g47200 OS=Arabidopsis thaliana OX=3702 GN=At3g47200 PE=2 SV=1
Chr8	mRNA:Vitis08G1236	1143	1143	1	UPF0481 protein At3g47200-like [Vitis riparia]>XP_034693073.1 UPF0481 protein At3g47200-like [Vitis riparia]	Transcriptional repressor NrdR OS=Clostridium tetani (strain Massachusetts / E88) OX=212717 GN=nrdR PE=3 SV=2
Chr8	mRNA:Vitis08G1239	1479	1479	1	UPF0481 protein At3g47200-like [Vitis riparia]	DNA-directed RNA polymerase subunit beta OS=Anaeromyxobacter dehalogenans (strain 2CP-C) OX=290397 GN=rpoB PE=3 SV=1
Chr8	mRNA:Vitis08G1240	1515	1515	1	lycopene beta cyclase, chloroplastic [Vitis riparia]	Lycopene beta cyclase, chloroplastic OS=Solanum lycopersicum OX=4081 GN=LCY1 PE=1 SV=1
Chr8	mRNA:Vitis08G1241	744	744	1	ganglioside-induced differentiation-associated protein 2 [Vitis riparia]	Cytochrome P450 monooxygenase lepD OS=Aspergillus flavus (strain ATCC 200026 / FGSC A1120 / NRRL 3357 / JCM 12722 / SRRC 167) OX=332952 GN=lepD PE=3 SV=1
Chr8	mRNA:Vitis08G1242	1740	1740	1	PREDICTED: L-galactono-1,4-lactone dehydrogenase, mitochondrial [Vitis vinifera]	L-galactono-1,4-lactone dehydrogenase, mitochondrial OS=Arabidopsis thaliana OX=3702 GN=GLDH PE=1 SV=1
Chr8	mRNA:Vitis08G1243	198	198	1	unnamed protein product, partial [Vitis vinifera]	NA
Chr8	mRNA:Vitis08G1244	237	237	1	unnamed protein product, partial [Vitis vinifera]	NA
Chr8	mRNA:Vitis08G1245	1473	1473	1	PREDICTED: regulatory protein NPR5 [Vitis vinifera]	BTB/POZ domain and ankyrin repeat-containing protein COCH OS=Pisum sativum OX=3888 GN=COCH PE=2 SV=1
Chr8	mRNA:Vitis08G1246	1806	1806	1	PREDICTED: probable methyltransferase PMT7 [Vitis vinifera]>CBI30077.3 unnamed protein product, partial [Vitis vinifera]	Probable methyltransferase PMT7 OS=Arabidopsis thaliana OX=3702 GN=At5g04060 PE=2 SV=1
Chr8	mRNA:Vitis08G1247	1497	1429	0.95	PREDICTED: putative pentatricopeptide repeat-containing protein At3g01580 [Vitis vinifera]	Pentatricopeptide repeat-containing protein At3g26782, mitochondrial OS=Arabidopsis thaliana OX=3702 GN=PCMP-H34 PE=2 SV=1
Chr8	mRNA:Vitis08G1248	2451	2312	0.94	PREDICTED: uncharacterized protein LOC100264128 [Vitis vinifera]	Nuclear intron maturase 3, mitochondrial OS=Arabidopsis thaliana OX=3702 GN=NMAT3 PE=3 SV=2
Chr8	mRNA:Vitis08G1249	669	669	1	calmodulin-like protein 60 [Vitis amurensis]	Probable calcium-binding protein CML35 OS=Arabidopsis thaliana OX=3702 GN=CML35 PE=2 SV=2
Chr8	mRNA:Vitis08G1250	2553	1976	0.77	Triacylglycerol lipase SDP1 [Vitis vinifera]	Triacylglycerol lipase SDP1 OS=Arabidopsis thaliana OX=3702 GN=SDP1 PE=1 SV=1
Chr8	mRNA:Vitis08G1251	3255	3142	0.97	unnamed protein product, partial [Vitis vinifera]	Calmodulin binding protein PICBP OS=Arabidopsis thaliana OX=3702 GN=PICBP PE=2 SV=1
Chr8	mRNA:Vitis08G1252	705	705	1	putative protein phosphatase 2C 55 [Vitis vinifera]	Probable protein phosphatase 2C 55 OS=Arabidopsis thaliana OX=3702 GN=At4g16580 PE=2 SV=2
Chr8	mRNA:Vitis08G1253	294	293	1	unnamed protein product, partial [Vitis vinifera]	NA
Chr8	mRNA:Vitis08G1254	474	474	1	unnamed protein product, partial [Vitis vinifera]	GRIP and coiled-coil domain-containing protein 2 OS=Homo sapiens OX=9606 GN=GCC2 PE=1 SV=4
Chr8	mRNA:Vitis08G1255	345	345	1	hypothetical protein CK203_078247 [Vitis vinifera]	NA
Chr8	mRNA:Vitis08G1256	2250	2250	1	hypothetical protein VITISV_027128 [Vitis vinifera]	Phosphatidylinositol N-acetylglucosaminyltransferase subunit Q OS=Mus musculus OX=10090 GN=Pigq PE=1 SV=3
Chr8	mRNA:Vitis08G1257	513	213	0.42	protein EARLY RESPONSIVE TO DEHYDRATION 15 [Vitis riparia]	Protein EARLY RESPONSIVE TO DEHYDRATION 15 OS=Arabidopsis thaliana OX=3702 GN=ERD15 PE=1 SV=1
Chr8	mRNA:Vitis08G1258	1983	1983	1	PREDICTED: GTP-binding protein BRASSINAZOLE INSENSITIVE PALE GREEN 2, chloroplastic [Vitis vinifera]	GTP-binding protein BRASSINAZOLE INSENSITIVE PALE GREEN 2, chloroplastic OS=Arabidopsis thaliana OX=3702 GN=BPG2 PE=1 SV=1
Chr8	mRNA:Vitis08G1259	2916	2019	0.69	PAX-interacting protein 1 [Vitis vinifera]	Polyribonucleotide nucleotidyltransferase OS=Chlorobium phaeobacteroides (strain BS1) OX=331678 GN=pnp PE=3 SV=1
Chr8	mRNA:Vitis08G1260	1257	1257	1	peptide chain release factor PrfB3, chloroplastic isoform X1 [Vitis riparia]	Peptide chain release factor PrfB3, chloroplastic OS=Arabidopsis thaliana OX=3702 GN=PRFB3 PE=1 SV=1
Chr8	mRNA:Vitis08G1261	2643	1993	0.75	folylpolyglutamate synthase isoform X2 [Vitis riparia]	Folylpolyglutamate synthase OS=Arabidopsis thaliana OX=3702 GN=FPGS2 PE=1 SV=1
Chr8	mRNA:Vitis08G1262	1278	1250	0.98	PREDICTED: UDP-N-acetylglucosamine--dolichyl-phosphate N-acetylglucosaminephosphotransferase [Vitis vinifera]>XP_034694934.1 UDP-N-acetylglucosamine--dolichyl-phosphate N-acetylglucosaminephosphotransferase-like [Vitis riparia]>CBI30063.3 unnamed protein product, partial [Vitis vinifera]	UDP-N-acetylglucosamine--dolichyl-phosphate N-acetylglucosaminephosphotransferase OS=Dictyostelium discoideum OX=44689 GN=alg7 PE=3 SV=1
Chr8	mRNA:Vitis08G1263	1734	829	0.48	U4/U6 small nuclear ribonucleoprotein PRP4-like protein [Vitis riparia]>XP_034694436.1 U4/U6 small nuclear ribonucleoprotein PRP4-like protein [Vitis riparia]>XP_034694437.1 U4/U6 small nuclear ribonucleoprotein PRP4-like protein [Vitis riparia]	U4/U6 small nuclear ribonucleoprotein PRP4-like protein OS=Arabidopsis thaliana OX=3702 GN=LIS PE=2 SV=1
Chr8	mRNA:Vitis08G1264	1161	1161	1	PREDICTED: uncharacterized protein LOC100241733 [Vitis vinifera]>RVW36019.1 hypothetical protein CK203_078232 [Vitis vinifera]	NA
Chr8	mRNA:Vitis08G1265	1131	1131	1	probable inactive purple acid phosphatase 16 [Vitis riparia]	Probable inactive purple acid phosphatase 16 OS=Arabidopsis thaliana OX=3702 GN=PAP16 PE=2 SV=1
Chr8	mRNA:Vitis08G1266	2889	2352	0.81	hypothetical protein VITISV_016441 [Vitis vinifera]	Probable inactive purple acid phosphatase 16 OS=Arabidopsis thaliana OX=3702 GN=PAP16 PE=2 SV=1
Chr8	mRNA:Vitis08G1534	936	936	1	hypothetical protein CK203_012471 [Vitis vinifera]	1-deoxy-D-xylulose 5-phosphate reductoisomerase OS=Nocardia farcinica (strain IFM 10152) OX=247156 GN=dxr PE=3 SV=1
Chr8	mRNA:Vitis08G1535	1179	1004	0.85	PREDICTED: DNA repair protein recA homolog 2, mitochondrial [Vitis vinifera]>CBI33377.3 unnamed protein product, partial [Vitis vinifera]	DNA repair protein recA homolog 2, mitochondrial OS=Arabidopsis thaliana OX=3702 GN=At3g10140 PE=2 SV=1
Chr14	mRNA:Vitis14G0203	1128	1128	1	PREDICTED: UPF0481 protein At3g47200-like [Vitis vinifera]>RVW35970.1 UPF0481 protein [Vitis vinifera]	NA
Chr14	mRNA:Vitis14G0204	456	456	1	PREDICTED: pyrroline-5-carboxylate reductase [Vitis vinifera]>XP_034694443.1 pyrroline-5-carboxylate reductase [Vitis riparia]>CBI30087.3 unnamed protein product, partial [Vitis vinifera]	Pyrroline-5-carboxylate reductase OS=Glycine max OX=3847 PE=2 SV=1
Chr14	mRNA:Vitis14G0205	1095	1095	1	PREDICTED: UPF0481 protein At3g47200-like [Vitis vinifera]>RVW35970.1 UPF0481 protein [Vitis vinifera]	NA
Chr14	mRNA:Vitis14G0206	462	358	0.77	PREDICTED: pyrroline-5-carboxylate reductase [Vitis vinifera]>XP_034694443.1 pyrroline-5-carboxylate reductase [Vitis riparia]>CBI30087.3 unnamed protein product, partial [Vitis vinifera]	Pyrroline-5-carboxylate reductase OS=Pisum sativum OX=3888 GN=PROC PE=2 SV=1
Chr14	mRNA:Vitis14G0207	1128	1128	1	PREDICTED: UPF0481 protein At3g47200-like [Vitis vinifera]>RVW35970.1 UPF0481 protein [Vitis vinifera]	NA
Chr14	mRNA:Vitis14G0208	456	456	1	PREDICTED: pyrroline-5-carboxylate reductase [Vitis vinifera]>XP_034694443.1 pyrroline-5-carboxylate reductase [Vitis riparia]>CBI30087.3 unnamed protein product, partial [Vitis vinifera]	Pyrroline-5-carboxylate reductase OS=Glycine max OX=3847 PE=2 SV=1
Chr14	mRNA:Vitis14G0209	1077	1077	1	PREDICTED: UPF0481 protein At3g47200-like [Vitis vinifera]>RVW35970.1 UPF0481 protein [Vitis vinifera]	NA
Chr14	mRNA:Vitis14G0210	675	569	0.84	PREDICTED: pyrroline-5-carboxylate reductase [Vitis vinifera]>XP_034694443.1 pyrroline-5-carboxylate reductase [Vitis riparia]>CBI30087.3 unnamed protein product, partial [Vitis vinifera]	Pyrroline-5-carboxylate reductase OS=Pisum sativum OX=3888 GN=PROC PE=2 SV=1
Chr14	mRNA:Vitis14G0212	798	798	1	putative methyltransferase [Vitis vinifera]	Probable S-adenosylmethionine-dependent methyltransferase CRG1 OS=Saccharomyces cerevisiae (strain ATCC 204508 / S288c) OX=559292 GN=CRG1 PE=1 SV=1
Chr14	mRNA:Vitis14G0213	819	819	1	putative methyltransferase DDB_G0268948 [Vitis riparia]	Probable S-adenosylmethionine-dependent methyltransferase CRG1 OS=Saccharomyces cerevisiae (strain ATCC 204508 / S288c) OX=559292 GN=CRG1 PE=1 SV=1
Chr14	mRNA:Vitis14G0214	468	464	0.99	putative methyltransferase [Vitis vinifera]	NA
Chr14	mRNA:Vitis14G0256	4911	3814	0.78	PREDICTED: uncharacterized protein LOC100244214 [Vitis vinifera]	Cysteine-tryptophan domain-containing zinc finger protein 7 OS=Oryza sativa subsp. japonica OX=39947 GN=CWZF7 PE=1 SV=2
Chr14	mRNA:Vitis14G0262	909	831	0.91	pentatricopeptide repeat-containing protein At3g14330 [Vitis riparia]	Pentatricopeptide repeat-containing protein At3g14330 OS=Arabidopsis thaliana OX=3702 GN=PCMP-H57 PE=2 SV=2
Chr14	mRNA:Vitis14G0263	747	355	0.48	pentatricopeptide repeat-containing protein At3g14330 [Vitis riparia]	Pentatricopeptide repeat-containing protein At3g14330 OS=Arabidopsis thaliana OX=3702 GN=PCMP-H57 PE=2 SV=2
Chr14	mRNA:Vitis14G0264	525	279	0.53	Pentatricopeptide repeat-containing protein [Vitis vinifera]	Pentatricopeptide repeat-containing protein At3g14330 OS=Arabidopsis thaliana OX=3702 GN=PCMP-H57 PE=2 SV=2
Chr14	mRNA:Vitis14G0265	801	801	1	F-box protein [Vitis vinifera]	F-box protein At1g55000 OS=Arabidopsis thaliana OX=3702 GN=At1g55000 PE=1 SV=1
Chr14	mRNA:Vitis14G0266	1425	1425	1	protein AUXIN RESPONSE 4 [Vitis riparia]	Protein AUXIN RESPONSE 4 OS=Arabidopsis thaliana OX=3702 GN=AXR4 PE=1 SV=1
Chr14	mRNA:Vitis14G0267	2190	870	0.4	PREDICTED: probable Xaa-Pro aminopeptidase P [Vitis vinifera]	Aminopeptidase P2 OS=Arabidopsis thaliana OX=3702 GN=APP2 PE=2 SV=1
Chr14	mRNA:Vitis14G0268	2256	1232	0.55	hypothetical protein CK203_083784 [Vitis vinifera]	Ribosomal lysine N-methyltransferase set11 OS=Schizosaccharomyces pombe (strain 972 / ATCC 24843) OX=284812 GN=set11 PE=1 SV=1
Chr14	mRNA:Vitis14G0269	1878	1067	0.57	long chain acyl-CoA synthetase 7, peroxisomal-like isoform X2 [Vitis riparia]	Long chain acyl-CoA synthetase 7, peroxisomal OS=Arabidopsis thaliana OX=3702 GN=LACS7 PE=1 SV=2
Chr14	mRNA:Vitis14G0336	3615	1119	0.31	PREDICTED: probable disease resistance protein At4g27220 [Vitis vinifera]	Disease resistance protein UNI OS=Arabidopsis thaliana OX=3702 GN=UNI PE=1 SV=2
Chr14	mRNA:Vitis14G0339	2085	1261	0.6	probable disease resistance protein At4g27220 [Vitis riparia]	TMV resistance protein N OS=Nicotiana glutinosa OX=35889 GN=N PE=1 SV=1
Chr14	mRNA:Vitis14G0346	4575	1212	0.26	probable disease resistance protein At4g27220 [Vitis riparia]	Probable disease resistance protein At4g27220 OS=Arabidopsis thaliana OX=3702 GN=At4g27220 PE=2 SV=1
Chr14	mRNA:Vitis14G0378	999	475	0.48	PREDICTED: uncharacterized protein LOC100267587 isoform X1 [Vitis vinifera]>CBI34318.3 unnamed protein product, partial [Vitis vinifera]	Exodeoxyribonuclease 7 small subunit OS=Legionella pneumophila (strain Paris) OX=297246 GN=xseB PE=3 SV=1
Chr14	mRNA:Vitis14G0379	441	441	1	PREDICTED: serine/arginine-rich SC35-like splicing factor SCL28 [Vitis vinifera]>XP_034706872.1 serine/arginine-rich SC35-like splicing factor SCL28 [Vitis riparia]>CBI34317.3 unnamed protein product, partial [Vitis vinifera]	Serine/arginine-rich SC35-like splicing factor SCL28 OS=Arabidopsis thaliana OX=3702 GN=SCL28 PE=1 SV=1
Chr14	mRNA:Vitis14G0380	1182	1015	0.86	PREDICTED: probable protein S-acyltransferase 17 [Vitis vinifera]>XP_034707419.1 probable protein S-acyltransferase 17 [Vitis riparia]>CBI34316.3 unnamed protein product, partial [Vitis vinifera]	Probable protein S-acyltransferase 17 OS=Arabidopsis thaliana OX=3702 GN=PAT17 PE=2 SV=1
Chr14	mRNA:Vitis14G0398	1869	1569	0.84	PREDICTED: uncharacterized protein LOC104881437 [Vitis vinifera]>XP_010660008.1 PREDICTED: uncharacterized protein LOC104881437 [Vitis vinifera]>RVW53441.1 B2 protein [Vitis vinifera]	30S ribosomal protein S12 OS=Kocuria rhizophila (strain ATCC 9341 / DSM 348 / NBRC 103217 / DC2201) OX=378753 GN=rpsL PE=3 SV=1
Chr14	mRNA:Vitis14G0399	564	564	1	50S ribosomal protein L18 [Vitis riparia]	Vacuolar protein sorting-associated protein vts1 OS=Schizosaccharomyces pombe (strain 972 / ATCC 24843) OX=284812 GN=vts1 PE=3 SV=2
Chr14	mRNA:Vitis14G0400	3354	2039	0.61	PREDICTED: uncharacterized protein LOC100255461 [Vitis vinifera]>XP_010660003.1 PREDICTED: uncharacterized protein LOC100255461 [Vitis vinifera]	Chaperone protein DnaJ OS=Pseudomonas mendocina (strain ymp) OX=399739 GN=dnaJ PE=3 SV=1
Chr14	mRNA:Vitis14G0401	1596	1109	0.69	hypothetical protein VITISV_034024 [Vitis vinifera]	Bifunctional 3-dehydroquinate dehydratase/shikimate dehydrogenase, chloroplastic OS=Arabidopsis thaliana OX=3702 GN=EMB3004 PE=1 SV=1
Chr14	mRNA:Vitis14G0402	1602	1316	0.82	shikimate dehydrogenase 3 [Vitis vinifera]	Bifunctional 3-dehydroquinate dehydratase/shikimate dehydrogenase, chloroplastic OS=Arabidopsis thaliana OX=3702 GN=EMB3004 PE=1 SV=1
Chr14	mRNA:Vitis14G0403	1623	1077	0.66	hypothetical protein VITISV_034026 [Vitis vinifera]	Bifunctional 3-dehydroquinate dehydratase/shikimate dehydrogenase, chloroplastic OS=Arabidopsis thaliana OX=3702 GN=EMB3004 PE=1 SV=1
Chr14	mRNA:Vitis14G0405	756	756	1	FRIGIDA-like protein 4a [Vitis vinifera]	NA
Chr14	mRNA:Vitis14G0406	1626	1524	0.94	PREDICTED: FRIGIDA-like protein 1 [Vitis vinifera]	FRIGIDA-like protein 4a OS=Arabidopsis thaliana OX=3702 GN=FRL4A PE=2 SV=1
Chr14	mRNA:Vitis14G0407	558	406	0.73	PREDICTED: trafficking protein particle complex subunit 6B [Vitis vinifera]>XP_034705807.1 trafficking protein particle complex subunit 6B [Vitis riparia]>CAN75647.1 hypothetical protein VITISV_031270 [Vitis vinifera]>CBI34293.3 unnamed protein product, partial [Vitis vinifera]	Trafficking protein particle complex subunit 6B OS=Bos taurus OX=9913 GN=TRAPPC6B PE=2 SV=1
Chr14	mRNA:Vitis14G0408	1620	812	0.5	PREDICTED: sodium/hydrogen exchanger 2 [Vitis vinifera]>XP_010659996.1 PREDICTED: sodium/hydrogen exchanger 2 [Vitis vinifera]>CBI34292.3 unnamed protein product, partial [Vitis vinifera]	Sodium/hydrogen exchanger 2 OS=Arabidopsis thaliana OX=3702 GN=NHX2 PE=2 SV=2
Chr14	mRNA:Vitis14G0409	1647	1603	0.97	PREDICTED: inactive FRIGIDA-like protein 2 isoform X1 [Vitis vinifera]	FRIGIDA-like protein 2 OS=Arabidopsis thaliana OX=3702 GN=FRL2 PE=3 SV=1
Chr14	mRNA:Vitis14G0410	909	489	0.54	PREDICTED: vesicle-associated protein 2-2 [Vitis vinifera]>XP_010659989.1 PREDICTED: vesicle-associated protein 2-2 [Vitis vinifera]>CBI34290.3 unnamed protein product, partial [Vitis vinifera]	Vesicle-associated protein 2-2 OS=Arabidopsis thaliana OX=3702 GN=PVA22 PE=1 SV=1
Chr14	mRNA:Vitis14G0411	420	195	0.46	PREDICTED: acyl carrier protein 1, chloroplastic [Vitis vinifera]>XP_034705912.1 acyl carrier protein 1, chloroplastic-like [Vitis riparia]>XP_034706751.1 acyl carrier protein 1, chloroplastic-like [Vitis riparia]>CAN61533.1 hypothetical protein VITISV_011754 [Vitis vinifera]>CBI34289.3 unnamed protein product, partial [Vitis vinifera]	Acyl carrier protein 1, chloroplastic OS=Casuarina glauca OX=3522 GN=ACP1 PE=2 SV=1
Chr14	mRNA:Vitis14G0412	1113	1113	1	PREDICTED: transmembrane protein adipocyte-associated 1 [Vitis vinifera]>XP_034706750.1 protein CANDIDATE G-PROTEIN COUPLED RECEPTOR 2-like [Vitis riparia]	Protein CANDIDATE G-PROTEIN COUPLED RECEPTOR 2 OS=Arabidopsis thaliana OX=3702 GN=CAND2 PE=1 SV=1
Chr14	mRNA:Vitis14G0413	1518	1518	1	hypothetical protein VITISV_028930 [Vitis vinifera]	Coiled-coil domain-containing protein SCD2 OS=Arabidopsis thaliana OX=3702 GN=SCD2 PE=1 SV=1
Chr14	mRNA:Vitis14G0414	612	545	0.89	coiled-coil domain-containing protein SCD2-like [Vitis riparia]	Coiled-coil domain-containing protein SCD2 OS=Arabidopsis thaliana OX=3702 GN=SCD2 PE=1 SV=1
Chr14	mRNA:Vitis14G0417	1353	732	0.54	hypothetical protein VITISV_021661 [Vitis vinifera]	Probable disease resistance protein At1g61190 OS=Arabidopsis thaliana OX=3702 GN=At1g61190 PE=3 SV=1
Chr14	mRNA:Vitis14G0449	210	210	1	unnamed protein product, partial [Vitis vinifera]	NA
Chr14	mRNA:Vitis14G0450	1590	1290	0.81	Protein transport inhibitor response 1 [Vitis vinifera]>CAN73714.1 hypothetical protein VITISV_038840 [Vitis vinifera]	Protein TRANSPORT INHIBITOR RESPONSE 1 OS=Arabidopsis thaliana OX=3702 GN=TIR1 PE=1 SV=2
Chr14	mRNA:Vitis14G0451	3423	2949	0.86	LOW QUALITY PROTEIN: protein HASTY 1 [Vitis riparia]	Protein HASTY 1 OS=Arabidopsis thaliana OX=3702 GN=HST1 PE=1 SV=1
Chr14	mRNA:Vitis14G0452	1749	898	0.51	probable serine/threonine-protein kinase At1g54610 [Vitis riparia]	Probable serine/threonine-protein kinase At1g54610 OS=Arabidopsis thaliana OX=3702 GN=At1g54610 PE=1 SV=1
Chr14	mRNA:Vitis14G0453	1719	940	0.55	probable nucleolar protein 5-2 [Vitis riparia]>XP_034707197.1 probable nucleolar protein 5-2 [Vitis riparia]	Probable nucleolar protein 5-2 OS=Arabidopsis thaliana OX=3702 GN=NOP5-2 PE=1 SV=1
Chr14	mRNA:Vitis14G0454	1920	1920	1	PREDICTED: pentatricopeptide repeat-containing protein At3g12770-like [Vitis vinifera]>XP_019080794.1 PREDICTED: pentatricopeptide repeat-containing protein At3g12770-like [Vitis vinifera]	Pentatricopeptide repeat-containing protein At4g33990 OS=Arabidopsis thaliana OX=3702 GN=EMB2758 PE=3 SV=2
Chr14	mRNA:Vitis14G0455	135	37	0.27	ATPase subunit 9 [Lophophytum mirabile subsp. bolivianum]>QKI32026.1 ATPase subunit 9 [Ombrophytum subterraneum]	ATP synthase subunit 9, mitochondrial OS=Oenothera biennis OX=3942 GN=ATP9 PE=2 SV=1
Chr14	mRNA:Vitis14G0456	1656	1352	0.82	PREDICTED: double-stranded RNA-binding protein 2 [Vitis vinifera]>XP_010659960.1 PREDICTED: double-stranded RNA-binding protein 2 [Vitis vinifera]	Double-stranded RNA-binding protein 2 OS=Oryza sativa subsp. japonica OX=39947 GN=DRB2 PE=2 SV=1
Chr14	mRNA:Vitis14G0457	549	511	0.93	hypothetical protein VITISV_016129 [Vitis vinifera]	NA
Chr14	mRNA:Vitis14G0458	1269	1269	1	uncharacterized protein LOC117929792 [Vitis riparia]	NA
Chr14	mRNA:Vitis14G0459	234	234	1	unnamed protein product, partial [Vitis vinifera]	NA
Chr14	mRNA:Vitis14G0460	729	729	1	hypothetical protein CK203_006811 [Vitis vinifera]	NA
Chr14	mRNA:Vitis14G0461	255	255	1	unnamed protein product, partial [Vitis vinifera]	Orotate phosphoribosyltransferase OS=Hamiltonella defensa subsp. Acyrthosiphon pisum (strain 5AT) OX=572265 GN=pyrE PE=3 SV=1
Chr14	mRNA:Vitis14G0462	243	243	1	hypothetical protein CK203_006811 [Vitis vinifera]	NA
Chr14	mRNA:Vitis14G0463	2136	1856	0.87	acyltransferase-like protein At1g54570, chloroplastic isoform X1 [Vitis riparia]	Acyltransferase-like protein At1g54570, chloroplastic OS=Arabidopsis thaliana OX=3702 GN=At1g54570 PE=1 SV=1
Chr14	mRNA:Vitis14G0485	414	251	0.61	PREDICTED: 40S ribosomal protein S24-1 [Vitis vinifera]>CAN72332.1 hypothetical protein VITISV_035625 [Vitis vinifera]	40S ribosomal protein S24-1 OS=Arabidopsis thaliana OX=3702 GN=RPS24A PE=2 SV=1
Chr14	mRNA:Vitis14G0530	399	373	0.93	unnamed protein product, partial [Vitis vinifera]	Ammonium transporter 2 member 4 OS=Medicago truncatula OX=3880 GN=AMT2-4 PE=2 SV=1
Chr14	mRNA:Vitis14G0581	1425	1144	0.8	unnamed protein product, partial [Vitis vinifera]	Protein WVD2-like 2 OS=Arabidopsis thaliana OX=3702 GN=WDL2 PE=2 SV=1
Chr14	mRNA:Vitis14G0583	873	873	1	PREDICTED: histone H1 [Vitis vinifera]	Histone H1 OS=Euphorbia esula OX=3993 PE=2 SV=1
Chr14	mRNA:Vitis14G0607	1011	787	0.78	Ethylene-responsive transcription factor 1B [Vitis vinifera]	Ethylene-responsive transcription factor 1B OS=Arabidopsis thaliana OX=3702 GN=ERF1B PE=1 SV=2
Chr14	mRNA:Vitis14G0609	531	261	0.49	uncharacterized protein LOC117930528 [Vitis riparia]	Vacuolar protein-sorting protein BRO1 OS=Gibberella zeae (strain ATCC MYA-4620 / CBS 123657 / FGSC 9075 / NRRL 31084 / PH-1) OX=229533 GN=BRO1 PE=3 SV=1
Chr14	mRNA:Vitis14G0611	282	282	1	hypothetical protein VITISV_007205 [Vitis vinifera]	Microtubule-associated serine/threonine-protein kinase 3 OS=Homo sapiens OX=9606 GN=MAST3 PE=1 SV=2
Chr14	mRNA:Vitis14G0612	279	272	0.97	Retrovirus-related Pol polyprotein from transposon TNT 1-94 [Vitis vinifera]	Glutamate racemase 1 OS=Caldanaerobacter subterraneus subsp. tengcongensis (strain DSM 15242 / JCM 11007 / NBRC 100824 / MB4) OX=273068 GN=murI1 PE=3 SV=1
Chr14	mRNA:Vitis14G0614	303	303	1	hypothetical protein VITISV_026728 [Vitis vinifera]	NA
Chr14	mRNA:Vitis14G0617	1047	888	0.85	PREDICTED: uncharacterized protein LOC100246193 [Vitis vinifera]>XP_034705999.1 uncharacterized protein LOC117929722 [Vitis riparia]>CBI35156.3 unnamed protein product, partial [Vitis vinifera]	Fimbria adhesin EcpD OS=Escherichia coli O157:H7 OX=83334 GN=ecpD PE=2 SV=1
Chr14	mRNA:Vitis14G0619	1140	638	0.56	Disease resistance protein [Vitis vinifera]	Disease resistance protein At4g27190 OS=Arabidopsis thaliana OX=3702 GN=At4g27190 PE=2 SV=1
Chr14	mRNA:Vitis14G0633	1140	764	0.67	Disease resistance protein [Vitis vinifera]	Disease resistance protein At4g27190 OS=Arabidopsis thaliana OX=3702 GN=At4g27190 PE=2 SV=1
Chr14	mRNA:Vitis14G0670	972	828	0.85	PREDICTED: uncharacterized protein LOC100246193 [Vitis vinifera]>XP_034705999.1 uncharacterized protein LOC117929722 [Vitis riparia]>CBI35156.3 unnamed protein product, partial [Vitis vinifera]	Activating signal cointegrator 1 OS=Homo sapiens OX=9606 GN=TRIP4 PE=1 SV=4
Chr14	mRNA:Vitis14G0673	1305	385	0.3	hypothetical protein CK203_042920 [Vitis vinifera]	Disease resistance protein SUMM2 OS=Arabidopsis thaliana OX=3702 GN=SUMM2 PE=1 SV=1
Chr14	mRNA:Vitis14G0677	1710	848	0.5	PREDICTED: disease resistance protein At4g27190-like [Vitis vinifera]	Probable disease resistance protein At4g27220 OS=Arabidopsis thaliana OX=3702 GN=At4g27220 PE=2 SV=1
Chr14	mRNA:Vitis14G0680	1104	290	0.26	PREDICTED: probable disease resistance protein At4g27220 [Vitis vinifera]	Probable disease resistance protein At1g52660 OS=Arabidopsis thaliana OX=3702 GN=At1g52660 PE=3 SV=1
Chr14	mRNA:Vitis14G0681	651	351	0.54	Disease resistance protein [Vitis vinifera]	Disease resistance protein SUMM2 OS=Arabidopsis thaliana OX=3702 GN=SUMM2 PE=1 SV=1
Chr14	mRNA:Vitis14G0682	747	401	0.54	PREDICTED: probable disease resistance protein At4g27220 isoform X3 [Vitis vinifera]	Disease resistance protein At4g27190 OS=Arabidopsis thaliana OX=3702 GN=At4g27190 PE=2 SV=1
Chr14	mRNA:Vitis14G0710	1650	500	0.3	uncharacterized protein LOC117909912 [Vitis riparia]	Disease resistance protein At4g27190 OS=Arabidopsis thaliana OX=3702 GN=At4g27190 PE=2 SV=1
Chr14	mRNA:Vitis14G0714	246	246	1	probable disease resistance protein At4g27220 [Pistacia vera]	NA
Chr14	mRNA:Vitis14G0715	639	603	0.94	hypothetical protein VITISV_015193 [Vitis vinifera]	Cap-associated protein CAF20 OS=Candida glabrata (strain ATCC 2001 / CBS 138 / JCM 3761 / NBRC 0622 / NRRL Y-65) OX=284593 GN=CAF20 PE=3 SV=1
Chr14	mRNA:Vitis14G0738	1950	1043	0.53	putative disease resistance protein At4g19050 [Vitis riparia]	Uncharacterized metal-dependent hydrolase BUsg_343 OS=Buchnera aphidicola subsp. Schizaphis graminum (strain Sg) OX=198804 GN=BUsg_343 PE=3 SV=1
Chr14	mRNA:Vitis14G0746	267	122	0.46	PREDICTED: disease resistance protein RGA2 isoform X1 [Vitis vinifera]	Mini-chromosome maintenance complex-binding protein OS=Mus musculus OX=10090 GN=Mcmbp PE=1 SV=1
Chr14	mRNA:Vitis14G0751	1095	1056	0.96	hypothetical protein CK203_007014 [Vitis vinifera]	NA
Chr14	mRNA:Vitis14G0752	1833	749	0.41	uncharacterized protein LOC117931212 isoform X2 [Vitis riparia]	Disease resistance protein At4g27190 OS=Arabidopsis thaliana OX=3702 GN=At4g27190 PE=2 SV=1
Chr14	mRNA:Vitis14G0769	318	318	1	uncharacterized protein LOC117930972 [Vitis riparia]	NA
Chr14	mRNA:Vitis14G0771	1779	1522	0.86	hypothetical protein VITISV_031191 [Vitis vinifera]	Putative pentatricopeptide repeat-containing protein At1g09680 OS=Arabidopsis thaliana OX=3702 GN=At1g09680 PE=3 SV=1
Chr14	mRNA:Vitis14G0772	1308	1308	1	Aspartic proteinase PCS1 [Vitis vinifera]	Aspartic proteinase PCS1 OS=Arabidopsis thaliana OX=3702 GN=PCS1 PE=2 SV=1
Chr14	mRNA:Vitis14G0780	858	858	1	PREDICTED: cysteine-rich repeat secretory protein 60 isoform X1 [Vitis vinifera]>RVW81568.1 Cysteine-rich repeat secretory protein 60 [Vitis vinifera]	Plasmodesmata-located protein 7 OS=Arabidopsis thaliana OX=3702 GN=PDLP7 PE=1 SV=1
Chr14	mRNA:Vitis14G0783	549	191	0.35	nudix hydrolase 18, mitochondrial-like [Vitis riparia]	Nudix hydrolase 18, mitochondrial OS=Arabidopsis thaliana OX=3702 GN=NUDT18 PE=2 SV=1
Chr14	mRNA:Vitis14G0791	1071	386	0.36	glutamine synthetase cytosolic isozyme 2 [Vitis vinifera]>P51119.1 RecName: Full=Glutamine synthetase cytosolic isozyme 2; AltName: Full=Glutamate--ammonia ligase [Vitis vinifera]>CAA63982.1 glutamine synthetase [Vitis vinifera]	Glutamine synthetase cytosolic isozyme 2 OS=Vitis vinifera OX=29760 GN=GS1-2 PE=2 SV=1
Chr14	mRNA:Vitis14G0795	1890	1535	0.81	nicastrin [Vitis riparia]	Nicastrin OS=Arabidopsis thaliana OX=3702 GN=At3g52640/At3g52650 PE=2 SV=1
Chr14	mRNA:Vitis14G0797	366	366	1	uncharacterized protein LOC117930483 [Vitis riparia]	Beta-hexosaminidase OS=Mannheimia succiniciproducens (strain MBEL55E) OX=221988 GN=nagZ PE=3 SV=1
Chr14	mRNA:Vitis14G0798	156	156	1	uncharacterized protein LOC18038585 isoform X4 [Citrus clementina]	NA
Chr14	mRNA:Vitis14G0822	1656	956	0.58	DELLA2 [Vitis vinifera]	DELLA protein GAI1 OS=Vitis vinifera OX=29760 GN=GAI1 PE=2 SV=1
Chr14	mRNA:Vitis14G0823	2448	1088	0.44	PREDICTED: WD repeat-containing protein 75 isoform X2 [Vitis vinifera]>CBI33488.3 unnamed protein product, partial [Vitis vinifera]	WD repeat-containing protein 75 OS=Danio rerio OX=7955 GN=wdr75 PE=2 SV=2
Chr14	mRNA:Vitis14G0830	162	96	0.59	PREDICTED: probable methyltransferase PMT16 [Tarenaya hassleriana]	NA
Chr14	mRNA:Vitis14G0949	1038	931	0.9	hypothetical protein CK203_094985 [Vitis vinifera]	Chaperone protein DnaK OS=Lactobacillus delbrueckii subsp. bulgaricus (strain ATCC 11842 / DSM 20081 / BCRC 10696 / JCM 1002 / NBRC 13953 / NCIMB 11778 / NCTC 12712 / WDCM 00102 / Lb 14) OX=390333 GN=dnaK PE=3 SV=1
Chr14	mRNA:Vitis14G0950	762	762	1	Heavy metal-associated isoprenylated plant protein 37 [Vitis vinifera]>RVX07618.1 Heavy metal-associated isoprenylated plant protein 37 [Vitis vinifera]	Heavy metal-associated isoprenylated plant protein 37 OS=Arabidopsis thaliana OX=3702 GN=HIPP37 PE=2 SV=1
Chr14	mRNA:Vitis14G0951	1569	1421	0.91	Beta-glucosidase 44 [Vitis vinifera]	Beta-glucosidase 44 OS=Arabidopsis thaliana OX=3702 GN=BGLU44 PE=2 SV=1
Chr14	mRNA:Vitis14G0952	441	441	1	PREDICTED: heavy metal-associated isoprenylated plant protein 21 [Vitis vinifera]>RVX07445.1 Heavy metal-associated isoprenylated plant protein 21 [Vitis vinifera]>CBI33560.3 unnamed protein product, partial [Vitis vinifera]	Heavy metal-associated isoprenylated plant protein 21 OS=Arabidopsis thaliana OX=3702 GN=HIPP21 PE=1 SV=1
Chr14	mRNA:Vitis14G0953	738	491	0.67	leukocyte receptor cluster member 1 homolog [Vitis riparia]	Uncharacterized protein Rv3254 OS=Mycobacterium tuberculosis (strain ATCC 25618 / H37Rv) OX=83332 GN=Rv3254 PE=1 SV=4
Chr14	mRNA:Vitis14G0955	1053	908	0.86	PREDICTED: uncharacterized protein LOC100265562 [Vitis vinifera]>CBI33563.3 unnamed protein product, partial [Vitis vinifera]	Methionyl-tRNA formyltransferase OS=Moorella thermoacetica (strain ATCC 39073 / JCM 9320) OX=264732 GN=fmt PE=3 SV=1
Chr14	mRNA:Vitis14G0956	1080	1080	1	PREDICTED: uncharacterized protein LOC100263780 isoform X3 [Vitis vinifera]	E3 ubiquitin-protein ligase SINA-like 4 OS=Arabidopsis thaliana OX=3702 GN=At1g66650 PE=2 SV=1
Chr14	mRNA:Vitis14G0957	1083	1083	1	PREDICTED: E3 ubiquitin-protein ligase SINA-like 7 [Vitis vinifera]	E3 ubiquitin-protein ligase SINA-like 10 OS=Arabidopsis thaliana OX=3702 GN=At5g37930 PE=2 SV=1
Chr14	mRNA:Vitis14G0958	963	921	0.96	PREDICTED: ATP-dependent Clp protease proteolytic subunit 3, chloroplastic [Vitis vinifera]	ATP-dependent Clp protease proteolytic subunit 3, chloroplastic OS=Arabidopsis thaliana OX=3702 GN=CLPP3 PE=1 SV=1
Chr14	mRNA:Vitis14G0959	1035	776	0.75	ell-associated factor Eaf-like [Vitis riparia]	Ell-associated factor Eaf OS=Drosophila sechellia OX=7238 GN=Eaf PE=3 SV=1
Chr14	mRNA:Vitis14G0960	378	273	0.72	uncharacterized protein LOC117903970 [Vitis riparia]>XP_034672388.1 uncharacterized protein LOC117903970 [Vitis riparia]>XP_034672389.1 uncharacterized protein LOC117903970 [Vitis riparia]	NA
Chr14	mRNA:Vitis14G0961	408	210	0.51	hypothetical protein [Rubus sachalinensis]>QQL03878.1 hypothetical protein [Rubus sachalinensis]	Uncharacterized protein ycf76 OS=Oryza nivara OX=4536 GN=ycf76-A PE=3 SV=1
Chr14	mRNA:Vitis14G0962	435	435	1	hypothetical protein CK203_025281 [Vitis vinifera]	Mucin-16 OS=Homo sapiens OX=9606 GN=MUC16 PE=1 SV=3
Chr14	mRNA:Vitis14G0963	435	435	1	uncharacterized protein LOC117904046 [Vitis riparia]	NA
Chr14	mRNA:Vitis14G0964	435	435	1	PREDICTED: uncharacterized protein LOC104881595 [Vitis vinifera]	ABC transporter gloK OS=Glarea lozoyensis (strain ATCC 20868 / MF5171) OX=1116229 GN=gloK PE=3 SV=1
Chr14	mRNA:Vitis14G0965	381	381	1	uncharacterized protein LOC117934370 [Vitis riparia]	ATP-dependent Clp protease proteolytic subunit OS=Lactobacillus plantarum (strain ATCC BAA-793 / NCIMB 8826 / WCFS1) OX=220668 GN=clpP PE=3 SV=1
Chr14	mRNA:Vitis14G0969	957	749	0.78	uncharacterized protein LOC117904413 isoform X1 [Vitis riparia]	NA
Chr14	mRNA:Vitis14G0970	1023	472	0.46	Eukaryotic translation initiation factor 5 [Vitis vinifera]	Eukaryotic translation initiation factor 5 OS=Phaseolus vulgaris OX=3885 GN=EIF5 PE=2 SV=1
Chr14	mRNA:Vitis14G0971	213	127	0.6	SCY1-like protein 2 isoform X2 [Vitis riparia]	NA
Chr14	mRNA:Vitis14G0973	522	379	0.73	PREDICTED: uncharacterized protein LOC100241624 [Vitis vinifera]	NA
Chr14	mRNA:Vitis14G0974	2241	2236	1	PREDICTED: NADH dehydrogenase [ubiquinone] iron-sulfur protein 1, mitochondrial [Vitis vinifera]	NADH dehydrogenase [ubiquinone] iron-sulfur protein 1, mitochondrial OS=Solanum tuberosum OX=4113 PE=2 SV=1
Chr14	mRNA:Vitis14G0977	372	372	1	PREDICTED: uncharacterized protein LOC109123853 [Vitis vinifera]>CBI33582.3 unnamed protein product, partial [Vitis vinifera]	5'-nucleotidase SurE 1 OS=Burkholderia lata (strain ATCC 17760 / DSM 23089 / LMG 22485 / NCIMB 9086 / R18194 / 383) OX=482957 GN=surE1 PE=3 SV=1
Chr14	mRNA:Vitis14G0978	372	372	1	PREDICTED: uncharacterized protein LOC109123853 [Vitis vinifera]>CBI33582.3 unnamed protein product, partial [Vitis vinifera]	5'-nucleotidase SurE 1 OS=Burkholderia lata (strain ATCC 17760 / DSM 23089 / LMG 22485 / NCIMB 9086 / R18194 / 383) OX=482957 GN=surE1 PE=3 SV=1
Chr14	mRNA:Vitis14G0979	372	372	1	uncharacterized protein LOC117931174 [Vitis riparia]	Arginase 1, mitochondrial OS=Oryza sativa subsp. indica OX=39946 GN=B0616E02-H0507E05.7 PE=1 SV=1
Chr14	mRNA:Vitis14G0980	1023	280	0.27	EEF1A lysine methyltransferase 2 [Vitis riparia]	EEF1A lysine methyltransferase 2 OS=Homo sapiens OX=9606 GN=EEF1AKMT2 PE=1 SV=2
Chr14	mRNA:Vitis14G0981	534	534	1	hypothetical protein CK203_043946 [Vitis vinifera]	3-dehydroquinate dehydratase OS=Ignicoccus hospitalis (strain KIN4/I / DSM 18386 / JCM 14125) OX=453591 GN=aroD PE=3 SV=1
Chr14	mRNA:Vitis14G0982	333	333	1	PREDICTED: serine/threonine-protein kinase TNNI3K isoform X4 [Vitis vinifera]	Potassium voltage-gated channel subfamily G member 1 OS=Mus musculus OX=10090 GN=Kcng1 PE=3 SV=1
Chr14	mRNA:Vitis14G0984	549	429	0.78	PREDICTED: serine/threonine-protein kinase TNNI3K isoform X2 [Vitis vinifera]	Potassium channel GORK OS=Arabidopsis thaliana OX=3702 GN=GORK PE=1 SV=2
Chr14	mRNA:Vitis14G0987	1113	1054	0.95	loganic acid O-methyltransferase-like [Vitis riparia]	Loganic acid O-methyltransferase OS=Catharanthus roseus OX=4058 GN=LAMT PE=1 SV=1
Chr14	mRNA:Vitis14G0988	1542	1542	1	putative S-adenosylmethionine-dependent methyltransferase [Vitis vinifera]	Loganic acid O-methyltransferase OS=Catharanthus roseus OX=4058 GN=LAMT PE=1 SV=1
Chr14	mRNA:Vitis14G0989	1071	1071	1	loganic acid O-methyltransferase-like [Vitis riparia]	Loganic acid O-methyltransferase OS=Catharanthus roseus OX=4058 GN=LAMT PE=1 SV=1
Chr14	mRNA:Vitis14G0990	336	336	1	unnamed protein product, partial [Vitis vinifera]	NA
Chr14	mRNA:Vitis14G0991	2772	2538	0.92	PREDICTED: DNA ligase 6 isoform X4 [Vitis vinifera]	DNA ligase 6 OS=Arabidopsis thaliana OX=3702 GN=LIG6 PE=2 SV=1

## Sheet: Table S6
Table S6. Vv-specific PAV genes between Va genome and Vv genome.
Chr	GeneName	Genelength	OverlapLength	OverlapRatio	Nr	Swissport
Chr4	VITVvi_vCabSauv08_v1.1_Primary000021F.ver1.0.g358750	450	336	0.75	unnamed protein product, partial [Vitis vinifera]	NA
Chr4	VITVvi_vCabSauv08_v1.1_Primary000072F.ver1.0.g453530	447	336	0.75	PREDICTED: glutathione S-transferase F11 [Vitis vinifera]>CBI27364.3 unnamed protein product, partial [Vitis vinifera]	Glutathione S-transferase F12 OS=Arabidopsis thaliana OX=3702 GN=GSTF12 PE=1 SV=1
Chr14	VITVvi_vCabSauv08_v1.1_Primary000296F.ver1.0.g589630	1404	1404	1	hypothetical protein CK203_087611 [Vitis vinifera]>CAN77378.1 hypothetical protein VITISV_043863 [Vitis vinifera]	Probable methyltransferase At1g29790 OS=Arabidopsis thaliana OX=3702 GN=CLSC5 PE=2 SV=1
Chr14	VITVvi_vCabSauv08_v1.1_Haplotig000018F_013.ver1.0.g097030	4317	2070	0.48	hypothetical protein VITISV_021876 [Vitis vinifera]	Probable disease resistance protein At4g27220 OS=Arabidopsis thaliana OX=3702 GN=At4g27220 PE=2 SV=1
Chr14	VITVvi_vCabSauv08_v1.1_Haplotig000018F_016.ver1.0.g097070	1746	555	0.32	probable disease resistance protein At4g27220 isoform X2 [Vitis riparia]	Probable disease resistance protein At5g63020 OS=Arabidopsis thaliana OX=3702 GN=At5g63020 PE=2 SV=2
Chr12	VITVvi_vCabSauv08_v1.1_Primary000014F.ver1.0.g336670	282	279	0.99	DExH-box ATP-dependent RNA helicase DExH3-like isoform X2 [Tripterygium wilfordii]>KAF5734543.1 hypothetical protein HS088_TW15G00035 [Tripterygium wilfordii]	NA
Chr12	VITVvi_vCabSauv08_v1.1_Primary000156F.ver1.0.g538510	963	361	0.37	mitochondrial alternative oxidase 2 [Vitis vinifera]>ACB45425.1 mitochondrial alternative oxidase 2 [Vitis vinifera]	Ubiquinol oxidase, mitochondrial OS=Mangifera indica OX=29780 GN=AOMI 1 PE=1 SV=2
Chr12	VITVvi_vCabSauv08_v1.1_Primary000352F.ver1.0.g599590	792	234	0.3	hypothetical protein VITISV_044187 [Vitis vinifera]	FAD synthase OS=Methanohalophilus mahii (strain ATCC 35705 / DSM 5219 / SLP) OX=547558 GN=ribL PE=3 SV=1
Chr3	VITVvi_vCabSauv08_v1.1_Primary000157F.ver1.0.g539770	351	351	1	Dynamin-related protein 12A [Vitis vinifera]	40S ribosomal protein S3-3 OS=Arabidopsis thaliana OX=3702 GN=RPS3C PE=1 SV=1
Chr3	VITVvi_vCabSauv08_v1.1_Primary000066F.ver1.0.g448060	435	130	0.3	L-type lectin-domain containing receptor kinase IX.1 [Vitis vinifera]	L-type lectin-domain containing receptor kinase IX.2 OS=Arabidopsis thaliana OX=3702 GN=LECRK92 PE=1 SV=1
Chr3	VITVvi_vCabSauv08_v1.1_Primary000039F.ver1.0.g409190	1284	690	0.54	anthocyanin acyltransferase [Vitis vinifera]	Acetyl-CoA-benzylalcohol acetyltransferase OS=Clarkia breweri OX=36903 GN=BEAT PE=1 SV=1
Chr3	VITVvi_vCabSauv08_v1.1_Primary000039F.ver1.0.g409200	375	260	0.69	unnamed protein product, partial [Symbiodinium necroappetens]	Monofunctional C1-tetrahydrofolate synthase, mitochondrial OS=Mus musculus OX=10090 GN=Mthfd1l PE=1 SV=2
Chr3	VITVvi_vCabSauv08_v1.1_Primary000416F.ver1.0.g606980	504	504	1	hypothetical protein VITISV_016317 [Vitis vinifera]	Serine--tRNA ligase OS=Bacillus clausii (strain KSM-K16) OX=66692 GN=serS PE=3 SV=1
Chr3	VITVvi_vCabSauv08_v1.1_Primary000416F.ver1.0.g606970	351	351	1	hypothetical protein VITISV_016318 [Vitis vinifera]	NA
Chr5	VITVvi_vCabSauv08_v1.1_Primary000137F.ver1.0.g526160	3843	3843	1	unnamed protein product, partial [Vitis vinifera]	Anti-sigma F factor antagonist OS=Paenibacillus polymyxa OX=1406 GN=spoIIAA PE=3 SV=1
Chr5	VITVvi_vCabSauv08_v1.1_Primary000019F.ver1.0.g352970	144	123	0.85	protein ACCELERATED CELL DEATH 6-like [Vitis riparia]	NA
Chr5	VITVvi_vCabSauv08_v1.1_Primary000081F.ver1.0.g464320	651	203	0.31	unnamed protein product, partial [Vitis vinifera]	NA
Chr18	VITVvi_vCabSauv08_v1.1_Primary000003F.ver1.0.g287340	2919	948	0.32	putative inactive receptor kinase [Vitis vinifera]	Probable inactive receptor kinase At5g67200 OS=Arabidopsis thaliana OX=3702 GN=At5g67200 PE=1 SV=1
Chr7	VITVvi_vCabSauv08_v1.1_Primary000271F.ver1.0.g584660	672	339	0.5	hypothetical protein VITISV_023205 [Vitis vinifera]	Transcription antitermination protein NusB OS=Crocosphaera subtropica (strain ATCC 51142 / BH68) OX=43989 GN=nusB PE=3 SV=1
Chr7	VITVvi_vCabSauv08_v1.1_Primary000226F.ver1.0.g573280	462	310	0.67	hypothetical protein VITISV_033069 [Vitis vinifera]	Thiamine-phosphate synthase OS=Thermosynechococcus elongatus (strain BP-1) OX=197221 GN=thiE PE=3 SV=2
Chr6	VITVvi_vCabSauv08_v1.1_Primary000379F.ver1.0.g602970	684	355	0.52	hypothetical protein CK203_055385 [Vitis vinifera]	Histidine N-acetyltransferase OS=Xenopus tropicalis OX=8364 GN=hisat PE=2 SV=1
Chr6	VITVvi_vCabSauv08_v1.1_Primary000788F.ver1.0.g621400	591	469	0.79	hypothetical protein CK203_055385 [Vitis vinifera]	Chromosome transmission fidelity protein 18 homolog OS=Xenopus laevis OX=8355 GN=chtf18 PE=2 SV=1
Chr6	VITVvi_vCabSauv08_v1.1_Primary000347F.ver1.0.g598960	1473	433	0.29	PREDICTED: chromosome transmission fidelity protein 18 homolog [Vitis vinifera]>XP_019073630.1 PREDICTED: chromosome transmission fidelity protein 18 homolog [Vitis vinifera]>XP_019073631.1 PREDICTED: chromosome transmission fidelity protein 18 homolog [Vitis vinifera]	Chromosome transmission fidelity protein 18 homolog OS=Homo sapiens OX=9606 GN=CHTF18 PE=1 SV=1
Chr6	VITVvi_vCabSauv08_v1.1_Primary000347F.ver1.0.g598950	519	469	0.9	hypothetical protein CK203_108090 [Vitis vinifera]	Serine--tRNA ligase OS=Bacillus clausii (strain KSM-K16) OX=66692 GN=serS PE=3 SV=1
Chr6	VITVvi_vCabSauv08_v1.1_Primary000347F.ver1.0.g598810	243	243	1	hypothetical protein CK203_108090 [Vitis vinifera]	Putative F-box/kelch-repeat protein At1g20790 OS=Arabidopsis thaliana OX=3702 GN=At1g20790 PE=4 SV=1
Chr6	VITVvi_vCabSauv08_v1.1_Primary000347F.ver1.0.g598800	411	185	0.45	hypothetical protein VITISV_016319 [Vitis vinifera]	Chromosome transmission fidelity protein 18 homolog OS=Xenopus laevis OX=8355 GN=chtf18 PE=2 SV=1
Chr6	VITVvi_vCabSauv08_v1.1_Haplotig000013F_015.ver1.0.g085090	201	201	1	hypothetical protein PVAP13_1KG147754 [Panicum virgatum]	NADH dehydrogenase [ubiquinone] iron-sulfur protein 2 OS=Nicotiana sylvestris OX=4096 GN=NAD7 PE=2 SV=1
Chr13	VITVvi_vCabSauv08_v1.1_Primary000005F.ver1.0.g302440	837	294	0.35	N-acylphosphatidylethanolamine synthase isoform X2 [Vitis riparia]	N-acylphosphatidylethanolamine synthase OS=Arabidopsis thaliana OX=3702 GN=At1g78690 PE=2 SV=1
Chr13	VITVvi_vCabSauv08_v1.1_Primary000005F.ver1.0.g302430	642	264	0.41	unnamed protein product, partial [Vitis vinifera]	Heat shock protein sti1 homolog OS=Schizosaccharomyces pombe (strain 972 / ATCC 24843) OX=284812 GN=sti1 PE=3 SV=1
Chr13	VITVvi_vCabSauv08_v1.1_Primary000005F.ver1.0.g298130	138	138	1	PREDICTED: uncharacterized protein LOC104892878 isoform X2 [Beta vulgaris subsp. vulgaris]>KMT11750.1 hypothetical protein BVRB_5g105600 [Beta vulgaris subsp. vulgaris]	NA
Chr13	VITVvi_vCabSauv08_v1.1_Primary000005F.ver1.0.g295800	279	165	0.59	hypothetical protein VITISV_012006 [Vitis vinifera]	Probable ubiquitin-conjugating enzyme E2 24 OS=Arabidopsis thaliana OX=3702 GN=UBC24 PE=1 SV=1
Chr13	VITVvi_vCabSauv08_v1.1_Primary000005F.ver1.0.g294910	813	303	0.37	hypothetical protein VITISV_023205 [Vitis vinifera]	Serine hydroxymethyltransferase OS=Mycoplasma penetrans (strain HF-2) OX=272633 GN=glyA PE=3 SV=2
Chr13	VITVvi_vCabSauv08_v1.1_Primary000005F.ver1.0.g294860	282	187	0.66	PKS-NRPS hybrid synthetase CHGG_01239-like [Camellia sinensis]	50S ribosomal protein L22 OS=Protochlamydia amoebophila (strain UWE25) OX=264201 GN=rplV PE=3 SV=1
Chr13	VITVvi_vCabSauv08_v1.1_Primary000280F.ver1.0.g586490	783	783	1	PREDICTED: uncharacterized protein LOC100261330 [Vitis vinifera]>XP_010658857.1 PREDICTED: uncharacterized protein LOC100261330 [Vitis vinifera]>CBI18588.3 unnamed protein product, partial [Vitis vinifera]	NA
Chr13	VITVvi_vCabSauv08_v1.1_Primary000280F.ver1.0.g586440	354	285	0.81	peroxisomal membrane protein 11E-like [Dioscorea cayenensis subsp. rotundata]	Tubulin glycylase 3E OS=Tetrahymena thermophila (strain SB210) OX=312017 GN=TTLL3E PE=3 SV=1
Chr13	VITVvi_vCabSauv08_v1.1_Primary000280F.ver1.0.g586420	207	206	1	Hypothetical protein PINS_008997 [Pythium insidiosum]	Ankyrin repeat and SOCS box protein 17 OS=Homo sapiens OX=9606 GN=ASB17 PE=2 SV=2
Chr13	VITVvi_vCabSauv08_v1.1_Primary000280F.ver1.0.g586400	357	104	0.29	NADH dehydrogenase subunit 3 [Vitis vinifera]>YP_009355880.1 NADH dehydrogenase subunit 3 [Diplostephium hartwegii]>YP_010035355.1 NADH dehydrogenase subunit 3 [Ageratum conyzoides]>AKZ24715.1 NADH dehydrogenase subunit 3 [Achillea millefolium]>AKZ24719.1 NADH dehydrogenase subunit 3 [Erigeron bellidiastrum]>AKZ24720.1 NADH dehydrogenase subunit 3 [Erigeron strigosus]>AKZ24721.1 NADH dehydrogenas…	NADH-ubiquinone oxidoreductase chain 3 OS=Panax ginseng OX=4054 GN=ND3 PE=3 SV=1
Chr13	VITVvi_vCabSauv08_v1.1_Haplotig000091F_013.ver1.0.g195290	393	158	0.4	hypothetical protein CK203_094375 [Vitis vinifera]>RVX19972.1 hypothetical protein CK203_004686 [Vitis vinifera]	NA
Chr13	VITVvi_vCabSauv08_v1.1_Primary000356F.ver1.0.g600120	1575	500	0.32	putative disease resistance protein RGA3 [Vitis vinifera]	NA
Chr9	VITVvi_vCabSauv08_v1.1_Haplotig000030F_012.ver1.0.g130530	1521	973	0.64	PREDICTED: DEAD-box ATP-dependent RNA helicase 20 [Vitis vinifera]>CBI35942.3 unnamed protein product, partial [Vitis vinifera]	DEAD-box ATP-dependent RNA helicase 20 OS=Arabidopsis thaliana OX=3702 GN=RH20 PE=2 SV=1
Chr9	VITVvi_vCabSauv08_v1.1_Haplotig000030F_012.ver1.0.g130540	702	559	0.8	PREDICTED: uncharacterized protein LOC100242891 isoform X2 [Vitis vinifera]>CBI35943.3 unnamed protein product, partial [Vitis vinifera]	Mini-ribonuclease 3 OS=Synechocystis sp. (strain PCC 6803 / Kazusa) OX=1111708 GN=mrnC PE=3 SV=1
Chr9	VITVvi_vCabSauv08_v1.1_Haplotig000030F_012.ver1.0.g130560	1971	805	0.41	Beta-galactosidase 1 [Vitis vinifera]	Beta-galactosidase 1 OS=Arabidopsis thaliana OX=3702 GN=BGAL1 PE=2 SV=1
Chr9	VITVvi_vCabSauv08_v1.1_Haplotig000030F_012.ver1.0.g130570	450	450	1	dynamin-related protein 4C-like protein [Cinnamomum micranthum f. kanehirae]	NA
Chr9	VITVvi_vCabSauv08_v1.1_Haplotig000030F_012.ver1.0.g130580	1905	833	0.44	transmembrane 9 superfamily member 7 [Vitis riparia]	Transmembrane 9 superfamily member 7 OS=Arabidopsis thaliana OX=3702 GN=TMN7 PE=2 SV=1
Chr9	VITVvi_vCabSauv08_v1.1_Haplotig000030F_012.ver1.0.g130590	1362	806	0.59	PREDICTED: WD-40 repeat-containing protein MSI4 [Vitis vinifera]>CBI35947.3 unnamed protein product, partial [Vitis vinifera]	WD-40 repeat-containing protein MSI4 OS=Arabidopsis thaliana OX=3702 GN=MSI4 PE=1 SV=3
Chr9	VITVvi_vCabSauv08_v1.1_Primary000038F.ver1.0.g407150	1758	650	0.37	U3 small nucleolar RNA-associated protein 5 [Vitis vinifera]	Autophagy-related protein 16 OS=Arabidopsis thaliana OX=3702 GN=ATG16 PE=1 SV=1
Chr9	VITVvi_vCabSauv08_v1.1_Primary000038F.ver1.0.g407140	471	471	1	LEA5 [Vitis amurensis]	Late embryogenesis abundant protein 29 OS=Arabidopsis thaliana OX=3702 GN=LEA29 PE=2 SV=1
Chr9	VITVvi_vCabSauv08_v1.1_Primary000038F.ver1.0.g407130	309	309	1	PREDICTED: late embryogenesis abundant protein 2 [Vitis vinifera]>CBI36266.3 unnamed protein product, partial [Vitis vinifera]	Late embryogenesis abundant protein 1 OS=Cicer arietinum OX=3827 PE=2 SV=1
Chr9	VITVvi_vCabSauv08_v1.1_Primary000184F.ver1.0.g554420	1746	500	0.29	Disease resistance protein RPS5 [Vitis vinifera]	Disease resistance protein RPS5 OS=Arabidopsis thaliana OX=3702 GN=RPS5 PE=1 SV=2
Chr9	VITVvi_vCabSauv08_v1.1_Primary000083F.ver1.0.g467010	243	243	1	hypothetical protein CK203_023098 [Vitis vinifera]	NA
Chr19	VITVvi_vCabSauv08_v1.1_Haplotig000047F_007.ver1.0.g155180	192	186	0.97	G-type lectin S-receptor-like serine/threonine-protein kinase [Vitis vinifera]	G-type lectin S-receptor-like serine/threonine-protein kinase At4g27290 OS=Arabidopsis thaliana OX=3702 GN=At4g27290 PE=3 SV=4
Chr19	VITVvi_vCabSauv08_v1.1_Haplotig000416F_007.ver1.0.g250670	825	616	0.75	hypothetical protein VITISV_016317 [Vitis vinifera]	Serine--tRNA ligase OS=Bacillus clausii (strain KSM-K16) OX=66692 GN=serS PE=3 SV=1
Chr19	VITVvi_vCabSauv08_v1.1_Primary000410F.ver1.0.g606320	525	525	1	hypothetical protein VITISV_016317 [Vitis vinifera]	UPF0288 protein MJ1412 OS=Methanocaldococcus jannaschii (strain ATCC 43067 / DSM 2661 / JAL-1 / JCM 10045 / NBRC 100440) OX=243232 GN=MJ1412 PE=3 SV=2
Chr19	VITVvi_vCabSauv08_v1.1_Primary000410F.ver1.0.g606350	228	214	0.94	hypothetical protein VITISV_012006 [Vitis vinifera]	DEAD-box ATP-dependent RNA helicase 47, mitochondrial OS=Arabidopsis thaliana OX=3702 GN=RH47 PE=1 SV=2
Chr19	VITVvi_vCabSauv08_v1.1_Primary000410F.ver1.0.g606410	561	561	1	hypothetical protein VITISV_016317 [Vitis vinifera]	Threonine--tRNA ligase OS=Deinococcus geothermalis (strain DSM 11300 / AG-3a) OX=319795 GN=thrS PE=3 SV=1
Chr19	VITVvi_vCabSauv08_v1.1_Primary000182F.ver1.0.g554060	573	515	0.9	hypothetical protein VITISV_008648 [Vitis vinifera]	NA
Chr19	VITVvi_vCabSauv08_v1.1_Primary000182F.ver1.0.g554070	2643	1630	0.62	hypothetical protein VITISV_008648 [Vitis vinifera]	Probable disease resistance protein At1g61190 OS=Arabidopsis thaliana OX=3702 GN=At1g61190 PE=3 SV=1
Chr19	VITVvi_vCabSauv08_v1.1_Primary000182F.ver1.0.g554080	330	327	0.99	uncharacterized protein LOC113709695 isoform X1 [Coffea arabica]	NA
Chr1	VITVvi_vCabSauv08_v1.1_Primary000000F.ver1.0.g255550	393	223	0.57	hypothetical protein AALP_AA5G194900, partial [Arabis alpina]	NA
Chr1	VITVvi_vCabSauv08_v1.1_Primary000020F.ver1.0.g358120	237	237	1	hypothetical protein CK203_048007 [Vitis vinifera]	NA
Chr1	VITVvi_vCabSauv08_v1.1_Primary000020F.ver1.0.g358130	891	891	1	putative glycosyltransferase [Vitis vinifera]	Xylogalacturonan beta-1,3-xylosyltransferase OS=Arabidopsis thaliana OX=3702 GN=XGD1 PE=1 SV=2
Chr1	VITVvi_vCabSauv08_v1.1_Primary000020F.ver1.0.g358140	117	117	1	hypothetical protein CK203_048013 [Vitis vinifera]	NA
Chr17	VITVvi_vCabSauv08_v1.1_Primary000116F.ver1.0.g506930	270	270	1	hypothetical protein CK203_088688 [Vitis vinifera]	NA
Chr17	VITVvi_vCabSauv08_v1.1_Haplotig000333F_001.ver1.0.g248170	333	333	1	PREDICTED: LOW QUALITY PROTEIN: actin-like [Vitis vinifera]	Actin (Fragment) OS=Pinus contorta OX=3339 PE=3 SV=1
Chr17	VITVvi_vCabSauv08_v1.1_Haplotig000333F_001.ver1.0.g248160	309	132	0.43	Actin-2 [Vitis vinifera]	Actin, clone 211 OS=Artemia sp. OX=6662 PE=2 SV=1
Chr17	VITVvi_vCabSauv08_v1.1_Primary000227F.ver1.0.g573600	516	293	0.57	18S rRNA (guanine-N(7))-methyltransferase RID2 [Vitis vinifera]	18S rRNA (guanine-N(7))-methyltransferase RID2 OS=Arabidopsis thaliana OX=3702 GN=RID2 PE=1 SV=1
Chr10	VITVvi_vCabSauv08_v1.1_Primary000054F.ver1.0.g431300	339	311	0.92	cysteine proteinase inhibitor 12 [Pistacia vera]	Uncharacterized methyltransferase BLi02856/BL02021 OS=Bacillus licheniformis (strain ATCC 14580 / DSM 13 / JCM 2505 / NBRC 12200 / NCIMB 9375 / NRRL NRS-1264 / Gibson 46) OX=279010 GN=yrrT PE=3 SV=1
Chr10	VITVvi_vCabSauv08_v1.1_Primary000051F.ver1.0.g426650	573	212	0.37	putative protein phosphatase 2C 62 [Vitis vinifera]	Probable protein phosphatase 2C 20 OS=Arabidopsis thaliana OX=3702 GN=PPC3-1.2 PE=1 SV=3
Chr10	VITVvi_vCabSauv08_v1.1_Primary000195F.ver1.0.g559940	2310	1770	0.77	PREDICTED: katanin p80 WD40 repeat-containing subunit B1 homolog isoform X1 [Vitis vinifera]>XP_010655955.1 PREDICTED: katanin p80 WD40 repeat-containing subunit B1 homolog isoform X1 [Vitis vinifera]>XP_010655956.1 PREDICTED: katanin p80 WD40 repeat-containing subunit B1 homolog isoform X1 [Vitis vinifera]>XP_010655957.1 PREDICTED: katanin p80 WD40 repeat-containing subunit B1 homolog isoform X1…	Katanin p80 WD40 repeat-containing subunit B1 homolog KTN80.3 OS=Arabidopsis thaliana OX=3702 GN=KTN80.3 PE=1 SV=1
Chr10	VITVvi_vCabSauv08_v1.1_Primary000195F.ver1.0.g559930	507	338	0.67	Ferredoxin-thioredoxin reductase, variable chain [Vitis vinifera]	Ferredoxin-thioredoxin reductase, variable chain OS=Zea mays OX=4577 PE=1 SV=1
Chr10	VITVvi_vCabSauv08_v1.1_Primary000195F.ver1.0.g559910	303	303	1	hypothetical protein CARUB_v10024498mg [Capsella rubella]	NA
Chr16	VITVvi_vCabSauv08_v1.1_Primary000148F.ver1.0.g533740	2073	2073	1	PREDICTED: ABC transporter G family member 11 [Vitis vinifera]>CBI26391.3 unnamed protein product, partial [Vitis vinifera]	ABC transporter G family member 11 OS=Arabidopsis thaliana OX=3702 GN=ABCG11 PE=1 SV=1
Chr16	VITVvi_vCabSauv08_v1.1_Primary000148F.ver1.0.g533730	219	219	1	unnamed protein product, partial [Vitis vinifera]	Uncharacterized protein At2g39920 OS=Arabidopsis thaliana OX=3702 GN=At2g39920 PE=2 SV=2
Chr16	VITVvi_vCabSauv08_v1.1_Primary000095F.ver1.0.g483160	1497	521	0.35	unnamed protein product, partial [Vitis vinifera]	Transcriptional repressor NrdR OS=Halothermothrix orenii (strain H 168 / OCM 544 / DSM 9562) OX=373903 GN=nrdR PE=3 SV=1
Chr15	VITVvi_vCabSauv08_v1.1_Haplotig000150F_004.ver1.0.g231240	729	357	0.49	unnamed protein product, partial [Vitis vinifera]	Sodium/hydrogen exchanger 6 OS=Arabidopsis thaliana OX=3702 GN=NHX6 PE=1 SV=3
Chr15	VITVvi_vCabSauv08_v1.1_Primary000189F.ver1.0.g557390	360	218	0.61	Retrovirus-related Pol polyprotein from transposon RE1 [Vitis vinifera]	NA
Chr15	VITVvi_vCabSauv08_v1.1_Primary000188F.ver1.0.g556750	408	175	0.43	hypothetical protein CK203_043113 [Vitis vinifera]	NA
Chr2	VITVvi_vCabSauv08_v1.1_Primary000002F.ver1.0.g277450	1089	432	0.4	hypothetical protein CK203_026578 [Vitis vinifera]	Flagellar assembly factor FliW OS=Campylobacter fetus subsp. fetus (strain 82-40) OX=360106 GN=fliW PE=3 SV=1
Chr11	VITVvi_vCabSauv08_v1.1_Primary000025F.ver1.0.g373070	294	152	0.52	unnamed protein product, partial [Vitis vinifera]	NA

## Sheet: Table S7
Table S7 Va-specific PAV genes between Va genome and Vr genome.
Chr	GeneName	Genelength	OverlapLength	OverlapRatio	Nr	Swissport
Chr18	mRNA:Vitis18G0475	708	518	0.73	2OG-FeII_Oxy domain-containing protein/DIOX_N domain-containing protein [Cephalotus follicularis]	2-oxoglutarate-dependent dioxygenase 21, chloroplastic OS=Oryza sativa subsp. japonica OX=39947 GN=2ODD21 PE=1 SV=1
Chr4	mRNA:Vitis04G1448	1461	873	0.6	2-oxoisovalerate dehydrogenase subunit alpha 2, mitochondrial [Vitis vinifera]	2-oxoisovalerate dehydrogenase subunit alpha 2, mitochondrial OS=Arabidopsis thaliana OX=3702 GN=At5g09300 PE=1 SV=1
Chr13	mRNA:Vitis13G0797	327	258	0.79	40S ribosomal protein S25 [Vitis riparia]	40S ribosomal protein S25-2 OS=Arabidopsis thaliana OX=3702 GN=RPS25B PE=3 SV=1
Chr7	mRNA:Vitis07G0513	405	313	0.77	ABC transporter G family member 41 [Vitis vinifera]	Pleiotropic drug resistance protein 3 OS=Nicotiana tabacum OX=4097 GN=PDR3 PE=2 SV=1
Chr3	mRNA:Vitis03G0394	1422	500	0.35	Allene oxide synthase 3 [Vitis vinifera]	Allene oxide synthase 1, chloroplastic OS=Solanum lycopersicum OX=4081 GN=AOS1 PE=2 SV=1
Chr16	mRNA:Vitis16G0413	339	123	0.36	Auxilin-related protein 2 [Vitis vinifera]	Cytochrome P450 monooxygenase sthF OS=Phaeosphaeria nodorum (strain SN15 / ATCC MYA-4574 / FGSC 10173) OX=321614 GN=sthF PE=1 SV=1
Chr3	mRNA:Vitis03G0004	2076	948	0.46	BEL1-like homeodomain protein 6 [Vitis vinifera]	BEL1-like homeodomain protein 7 OS=Arabidopsis thaliana OX=3702 GN=BLH7 PE=1 SV=1
Chr14	mRNA:Vitis14G0924	510	510	1	Benzyl alcohol O-benzoyltransferase [Vitis vinifera]	13-hydroxylupanine O-tigloyltransferase OS=Lupinus albus OX=3870 GN=HMT/HLT PE=1 SV=1
Chr10	mRNA:Vitis10G1267	420	114	0.27	Cellulose synthase A catalytic subunit 3 [Vitis vinifera]	DNA polymerase beta OS=Bos taurus OX=9913 GN=POLB PE=2 SV=3
Chr3	mRNA:Vitis03G0393	633	633	1	cold-regulated 413 inner membrane protein 2 [Vitis vinifera]	Cold-regulated 413 plasma membrane protein 2 OS=Arabidopsis thaliana OX=3702 GN=COR413PM2 PE=2 SV=1
Chr10	mRNA:Vitis10G0133	255	255	1	Cysteine-rich receptor-like protein kinase 15 [Vitis vinifera]	Cysteine-rich receptor-like protein kinase 15 OS=Arabidopsis thaliana OX=3702 GN=CRK15 PE=2 SV=2
Chr10	mRNA:Vitis10G0134	291	291	1	Cysteine-rich receptor-like protein kinase 15 [Vitis vinifera]	Cysteine-rich receptor-like protein kinase 25 OS=Arabidopsis thaliana OX=3702 GN=CRK25 PE=3 SV=1
Chr2	mRNA:Vitis02G0866	807	304	0.38	cytochrome c biogenesis FN [Cocos nucifera]>AOX12978.1 cytochrome c biogenesis FN [Cocos nucifera]	Ribosomal protein S3, mitochondrial OS=Oenothera berteroana OX=3950 GN=RPS3 PE=3 SV=2
Chr2	mRNA:Vitis02G0682	288	248	0.86	Cytochrome c oxidase [Cinnamomum micranthum f. kanehirae]	Cytochrome c oxidase subunit 6b-2 OS=Arabidopsis thaliana OX=3702 GN=COX6B-2 PE=2 SV=1
Chr2	mRNA:Vitis02G0855	321	240	0.75	DAR GTPase 3, chloroplastic isoform X2 [Vitis riparia]	DAR GTPase 3, chloroplastic OS=Arabidopsis thaliana OX=3702 GN=DGP3 PE=2 SV=1
Chr12	mRNA:Vitis12G1217	801	433	0.54	Disease resistance protein RPS2 [Vitis vinifera]	Probable disease resistance protein At5g43730 OS=Arabidopsis thaliana OX=3702 GN=At5g43730 PE=2 SV=1
Chr18	mRNA:Vitis18G1699	213	213	1	disease resistance protein RUN1-like [Vitis riparia]	Beta sliding clamp OS=Spiroplasma citri OX=2133 GN=dnaN PE=3 SV=1
Chr18	mRNA:Vitis18G1658	1632	932	0.57	disease resistance protein RUN1-like isoform X1 [Vitis riparia]>XP_034680120.1 disease resistance protein RUN1-like isoform X1 [Vitis riparia]>XP_034680121.1 disease resistance protein RUN1-like isoform X1 [Vitis riparia]	Inactive disease resistance protein RPS4 OS=Arabidopsis thaliana OX=3702 GN=RPS4 PE=3 SV=1
Chr18	mRNA:Vitis18G1698	858	558	0.65	Disease resistance-like protein DSC1 [Vitis vinifera]	Disease resistance protein RPV1 OS=Vitis rotundifolia OX=103349 GN=RPV1 PE=1 SV=1
Chr18	mRNA:Vitis18G2048	735	289	0.39	Disease resistance-like protein DSC1 [Vitis vinifera]	5'-adenylylsulfate reductase 1, chloroplastic OS=Arabidopsis thaliana OX=3702 GN=APR1 PE=1 SV=2
Chr18	mRNA:Vitis18G2049	255	131	0.51	Disease resistance-like protein DSC1 [Vitis vinifera]	NA
Chr6	mRNA:Vitis06G0787	531	186	0.35	DNA mismatch repair protein MSH6 [Vitis vinifera]	DAR GTPase 3, chloroplastic OS=Arabidopsis thaliana OX=3702 GN=DGP3 PE=2 SV=1
Chr18	mRNA:Vitis18G1285	375	279	0.74	elicitor peptide 6-like [Vitis riparia]>XP_034679873.1 elicitor peptide 6-like [Vitis riparia]	Elicitor peptide 6 OS=Arabidopsis thaliana OX=3702 GN=PEP6 PE=3 SV=1
Chr11	mRNA:Vitis11G0917	1296	1296	1	ethanolamine-phosphate cytidylyltransferase-like [Vitis riparia]>XP_034679759.1 ethanolamine-phosphate cytidylyltransferase-like [Vitis riparia]>XP_034679760.1 ethanolamine-phosphate cytidylyltransferase-like [Vitis riparia]	Ethanolamine-phosphate cytidylyltransferase OS=Arabidopsis thaliana OX=3702 GN=PECT1 PE=1 SV=1
Chr4	mRNA:Vitis04G0466	1119	440	0.39	G-type lectin S-receptor-like serine/threonine-protein kinase [Vitis vinifera]	G-type lectin S-receptor-like serine/threonine-protein kinase At1g67520 OS=Arabidopsis thaliana OX=3702 GN=At1g67520 PE=2 SV=3
Chr1	mRNA:Vitis01G0936	891	413	0.46	Homeobox-leucine zipper protein ATHB-13 [Vitis vinifera]	Homeobox-leucine zipper protein ATHB-13 OS=Arabidopsis thaliana OX=3702 GN=ATHB-13 PE=2 SV=2
Chr2	mRNA:Vitis02G0473	279	208	0.75	hypothetical protein AG4045_021514 [Apium graveolens]	40S ribosomal protein S13-1 OS=Arabidopsis thaliana OX=3702 GN=RPS13A PE=2 SV=1
Chr12	mRNA:Vitis12G1097	360	106	0.29	hypothetical protein C5167_013220 [Papaver somniferum]	40S ribosomal protein S11-3 OS=Arabidopsis thaliana OX=3702 GN=RPS11C PE=2 SV=2
Chr6	mRNA:Vitis06G1231	1395	825	0.59	hypothetical protein CK203_004904 [Vitis vinifera]	Negative regulator of pleiotropic drug resistance STB5 OS=Candida glabrata (strain ATCC 2001 / CBS 138 / JCM 3761 / NBRC 0622 / NRRL Y-65) OX=284593 GN=STB5 PE=3 SV=1
Chr14	mRNA:Vitis14G1689	462	223	0.48	hypothetical protein CK203_010812 [Vitis vinifera]	Stress response regulator protein 1 OS=Meyerozyma guilliermondii (strain ATCC 6260 / CBS 566 / DSM 6381 / JCM 1539 / NBRC 10279 / NRRL Y-324) OX=294746 GN=SRR1 PE=3 SV=1
Chr17	mRNA:Vitis17G0356	564	425	0.75	hypothetical protein CK203_011293 [Vitis vinifera]	Uncharacterized protein YrjE OS=Lactococcus lactis subsp. lactis (strain IL1403) OX=272623 GN=yrjE PE=3 SV=2
Chr1	mRNA:Vitis01G0364	1077	804	0.75	hypothetical protein CK203_011742 [Vitis vinifera]	Transcription factor APG OS=Oryza sativa subsp. japonica OX=39947 GN=APG PE=1 SV=1
Chr8	mRNA:Vitis08G1534	936	877	0.94	hypothetical protein CK203_012471 [Vitis vinifera]	1-deoxy-D-xylulose 5-phosphate reductoisomerase OS=Nocardia farcinica (strain IFM 10152) OX=247156 GN=dxr PE=3 SV=1
Chr8	mRNA:Vitis08G0535	918	237	0.26	hypothetical protein CK203_019225 [Vitis vinifera]	Endo-1,4-beta-xylanase OS=Naganishia albida OX=100951 PE=1 SV=2
Chr12	mRNA:Vitis12G1219	786	412	0.52	hypothetical protein CK203_023752 [Vitis vinifera]	Probable disease resistance protein At5g43730 OS=Arabidopsis thaliana OX=3702 GN=At5g43730 PE=2 SV=1
Chr2	mRNA:Vitis02G0202	405	405	1	hypothetical protein CK203_024247 [Vitis vinifera]	NA
Chr2	mRNA:Vitis02G0203	729	237	0.33	hypothetical protein CK203_024247 [Vitis vinifera]	Initiator protein NS1 OS=Feline panleukopenia virus (strain 193) OX=10787 GN=NS1 PE=3 SV=1
Chr2	mRNA:Vitis02G0616	1107	981	0.89	hypothetical protein CK203_030920 [Vitis vinifera]	F-box/kelch-repeat protein At4g19330 OS=Arabidopsis thaliana OX=3702 GN=CTG10 PE=4 SV=2
Chr2	mRNA:Vitis02G0697	1338	940	0.7	hypothetical protein CK203_030920 [Vitis vinifera]	F-box/kelch-repeat protein At4g19330 OS=Arabidopsis thaliana OX=3702 GN=CTG10 PE=4 SV=2
Chr15	mRNA:Vitis15G0519	201	84	0.42	hypothetical protein CK203_039891 [Vitis vinifera]	NA
Chr6	mRNA:Vitis06G0951	939	565	0.6	hypothetical protein CK203_046417 [Vitis vinifera]	Peptide chain release factor 3 OS=Buchnera aphidicola subsp. Schizaphis graminum (strain Sg) OX=198804 GN=prfC PE=3 SV=1
Chr3	mRNA:Vitis03G1125	429	186	0.43	hypothetical protein CK203_051730 [Vitis vinifera]	NA
Chr11	mRNA:Vitis11G0918	705	705	1	hypothetical protein CK203_052937 [Vitis vinifera]	Pyruvate dehydrogenase E1 component OS=Buchnera aphidicola subsp. Acyrthosiphon pisum (strain APS) OX=107806 GN=aceE PE=3 SV=1
Chr10	mRNA:Vitis10G1167	705	705	1	hypothetical protein CK203_064117 [Vitis vinifera]	Auxilin-related protein 2 OS=Arabidopsis thaliana OX=3702 GN=At4g12770 PE=1 SV=1
Chr16	mRNA:Vitis16G0414	513	513	1	hypothetical protein CK203_064117 [Vitis vinifera]	NA
Chr15	mRNA:Vitis15G0263	372	371	1	hypothetical protein CK203_064117 [Vitis vinifera]	NA
Chr4	mRNA:Vitis04G1505	2565	887	0.35	hypothetical protein CK203_066546 [Vitis vinifera]	OTU domain-containing protein 1 OS=Homo sapiens OX=9606 GN=OTUD1 PE=1 SV=1
Chr18	mRNA:Vitis18G0277	660	273	0.41	hypothetical protein CK203_071724 [Vitis vinifera]>RVX22570.1 hypothetical protein CK203_012529 [Vitis vinifera]>CAN67424.1 hypothetical protein VITISV_006651 [Vitis vinifera]	NA
Chr7	mRNA:Vitis07G2020	228	162	0.71	hypothetical protein CK203_091570 [Vitis vinifera]>CBI37072.3 unnamed protein product, partial [Vitis vinifera]	Vacuolar membrane protease OS=Botryotinia fuckeliana (strain B05.10) OX=332648 GN=BC1G_08418 PE=3 SV=1
Chr6	mRNA:Vitis06G0185	1341	1041	0.78	hypothetical protein CK203_108113 [Vitis vinifera]	NA
Chr10	mRNA:Vitis10G1171	132	132	1	hypothetical protein CK203_113060 [Vitis vinifera]	NA
Chr15	mRNA:Vitis15G0264	309	309	1	hypothetical protein CK203_113060 [Vitis vinifera]	NA
Chr15	mRNA:Vitis15G0265	387	171	0.44	hypothetical protein CK203_113060 [Vitis vinifera]	NA
Chr4	mRNA:Vitis04G1504	936	700	0.75	hypothetical protein CK203_117782 [Vitis vinifera]	NA
Chr4	mRNA:Vitis04G1499	1839	516	0.28	hypothetical protein CK203_117784 [Vitis vinifera]	Phosphoglycerate kinase OS=Acidovorax ebreus (strain TPSY) OX=535289 GN=pgk PE=3 SV=1
Chr4	mRNA:Vitis04G1506	2853	1285	0.45	hypothetical protein CK203_117784 [Vitis vinifera]	60S ribosomal protein L29 OS=Sus scrofa OX=9823 GN=RPL29 PE=1 SV=4
Chr17	mRNA:Vitis17G1109	2175	1247	0.57	hypothetical protein CK203_117823 [Vitis vinifera]	NA
Chr1	mRNA:Vitis01G1239	327	151	0.46	hypothetical protein EZV62_008314 [Acer yangbiense]	Diaminopimelate epimerase OS=Zymomonas mobilis subsp. mobilis (strain ATCC 31821 / ZM4 / CP4) OX=264203 GN=dapF PE=3 SV=1
Chr1	mRNA:Vitis01G0810	1482	1469	0.99	hypothetical protein F0562_033354 [Nyssa sinensis]	Disease resistance protein RPM1 OS=Arabidopsis thaliana OX=3702 GN=RPM1 PE=1 SV=1
Chr3	mRNA:Vitis03G0284	189	103	0.54	hypothetical protein F2Q70_00011472 [Brassica cretica]	NA
Chr9	mRNA:Vitis09G0591	126	56	0.44	hypothetical protein PHYBOEH_004734 [Phytophthora boehmeriae]	NA
Chr1	mRNA:Vitis01G1267	189	147	0.78	hypothetical protein SASPL_138159 [Salvia splendens]	Tyrosine--tRNA ligase OS=Synechococcus elongatus (strain PCC 7942 / FACHB-805) OX=1140 GN=tyrS PE=3 SV=1
Chr10	mRNA:Vitis10G0132	435	264	0.61	hypothetical protein TEA_021208 [Camellia sinensis var. sinensis]	Cysteine-rich receptor-like protein kinase 10 OS=Arabidopsis thaliana OX=3702 GN=CRK10 PE=1 SV=3
Chr1	mRNA:Vitis01G0365	639	639	1	hypothetical protein TorRG33x02_172330 [Trema orientale]	NA
Chr8	mRNA:Vitis08G0805	1650	1650	1	hypothetical protein VITISV_000345 [Vitis vinifera]	Probable E3 ubiquitin-protein ligase RHC2A OS=Arabidopsis thaliana OX=3702 GN=RHC2A PE=2 SV=1
Chr10	mRNA:Vitis10G1212	678	571	0.84	hypothetical protein VITISV_003835 [Vitis vinifera]	DNA polymerase OS=Zea mays OX=4577 PE=3 SV=1
Chr10	mRNA:Vitis10G1213	324	324	1	hypothetical protein VITISV_003835 [Vitis vinifera]	F-box/LRR-repeat protein At3g03360 OS=Arabidopsis thaliana OX=3702 GN=At3g03360 PE=2 SV=2
Chr2	mRNA:Vitis02G1012	1044	391	0.37	hypothetical protein VITISV_003864 [Vitis vinifera]	Disease resistance protein RPP13 OS=Arabidopsis thaliana OX=3702 GN=RPP13 PE=2 SV=2
Chr7	mRNA:Vitis07G0956	507	293	0.58	hypothetical protein VITISV_010178 [Vitis vinifera]	NHS-like protein 2 OS=Homo sapiens OX=9606 GN=NHSL2 PE=1 SV=2
Chr16	mRNA:Vitis16G1024	1962	513	0.26	hypothetical protein VITISV_011046 [Vitis vinifera]	Rust resistance kinase Lr10 OS=Triticum aestivum OX=4565 GN=LRK10 PE=2 SV=1
Chr18	mRNA:Vitis18G1609	570	261	0.46	hypothetical protein VITISV_011569, partial [Vitis vinifera]	Fatty acid synthase subunit beta OS=Saccharomyces cerevisiae (strain ATCC 204508 / S288c) OX=559292 GN=FAS1 PE=1 SV=2
Chr10	mRNA:Vitis10G0197	435	216	0.5	hypothetical protein VITISV_013493 [Vitis vinifera]	Cysteine proteinase inhibitor 1 OS=Actinidia chinensis var. chinensis OX=1590841 GN=CYT1 PE=1 SV=2
Chr14	mRNA:Vitis14G0715	639	603	0.94	hypothetical protein VITISV_015193 [Vitis vinifera]	Cap-associated protein CAF20 OS=Candida glabrata (strain ATCC 2001 / CBS 138 / JCM 3761 / NBRC 0622 / NRRL Y-65) OX=284593 GN=CAF20 PE=3 SV=1
Chr3	mRNA:Vitis03G0553	1011	317	0.31	hypothetical protein VITISV_017815 [Vitis vinifera]	Isoleucine--tRNA ligase 1 OS=Bacillus cereus (strain ATCC 10987 / NRS 248) OX=222523 GN=ileS1 PE=3 SV=1
Chr12	mRNA:Vitis12G0961	297	239	0.8	hypothetical protein VITISV_018366 [Vitis vinifera]	DEAD-box ATP-dependent RNA helicase 41 OS=Arabidopsis thaliana OX=3702 GN=RH41 PE=2 SV=1
Chr15	mRNA:Vitis15G0468	342	89	0.26	hypothetical protein VITISV_018483 [Vitis vinifera]	WD repeat-containing protein PCN OS=Arabidopsis thaliana OX=3702 GN=PCN PE=2 SV=1
Chr19	mRNA:Vitis19G0332	1638	999	0.61	hypothetical protein VITISV_023204 [Vitis vinifera]	G-type lectin S-receptor-like serine/threonine-protein kinase B120 OS=Arabidopsis thaliana OX=3702 GN=B120 PE=2 SV=1
Chr19	mRNA:Vitis19G0339	1683	1120	0.67	hypothetical protein VITISV_023204 [Vitis vinifera]	G-type lectin S-receptor-like serine/threonine-protein kinase B120 OS=Arabidopsis thaliana OX=3702 GN=B120 PE=2 SV=1
Chr9	mRNA:Vitis09G0211	429	187	0.44	hypothetical protein VITISV_023487 [Vitis vinifera]	Probable LRR receptor-like serine/threonine-protein kinase At1g05700 OS=Arabidopsis thaliana OX=3702 GN=At1g05700 PE=1 SV=1
Chr13	mRNA:Vitis13G1258	270	115	0.43	hypothetical protein VITISV_023798 [Vitis vinifera]	NA
Chr14	mRNA:Vitis14G0723	258	103	0.4	hypothetical protein VITISV_026316 [Vitis vinifera]	DNA mismatch repair protein MutS OS=Chlorobium phaeobacteroides (strain DSM 266) OX=290317 GN=mutS PE=3 SV=1
Chr10	mRNA:Vitis10G1250	912	912	1	hypothetical protein VITISV_027967 [Vitis vinifera]	NA
Chr3	mRNA:Vitis03G0091	762	603	0.79	hypothetical protein VITISV_029842 [Vitis vinifera]>CBI37920.3 unnamed protein product, partial [Vitis vinifera]	Translocon-associated protein subunit alpha OS=Arabidopsis thaliana OX=3702 GN=At2g21160 PE=2 SV=3
Chr6	mRNA:Vitis06G0004	1392	1392	1	hypothetical protein VITISV_032605 [Vitis vinifera]	L-ascorbate oxidase homolog OS=Brassica napus OX=3708 GN=Bp10 PE=2 SV=1
Chr9	mRNA:Vitis09G0870	1128	604	0.54	hypothetical protein VITISV_037080 [Vitis vinifera]	Probable disease resistance protein At1g58602 OS=Arabidopsis thaliana OX=3702 GN=At1g58602 PE=2 SV=1
Chr6	mRNA:Vitis06G0815	198	69	0.35	hypothetical protein VITISV_040298 [Vitis vinifera]	NA
Chr15	mRNA:Vitis15G1017	1947	1947	1	Jasmonic acid-amido synthetase JAR1 [Vitis vinifera]>CBI40482.3 unnamed protein product, partial [Vitis vinifera]	Jasmonoyl--L-amino acid synthetase JAR6 OS=Nicotiana attenuata OX=49451 GN=JAR6 PE=1 SV=2
Chr18	mRNA:Vitis18G1289	261	261	1	Laccase-14 [Vitis vinifera]	NA
Chr1	mRNA:Vitis01G0988	480	378	0.79	MADS-box protein, partial [Arabidopsis thaliana]	Agamous-like MADS-box protein AGL30 OS=Arabidopsis thaliana OX=3702 GN=AGL30 PE=1 SV=1
Chr19	mRNA:Vitis19G0647	183	71	0.39	NA	NA
Chr14	mRNA:Vitis14G0362	84	28	0.33	NA	NA
Chr3	mRNA:Vitis03G0857	132	78	0.59	NA	NA
Chr13	mRNA:Vitis13G0582	321	168	0.52	nuclear pore complex protein NUP54 [Vitis riparia]	Versican core protein OS=Bos taurus OX=9913 GN=VCAN PE=1 SV=2
Chr2	mRNA:Vitis02G1026	2289	2117	0.92	pentatricopeptide repeat-containing protein At1g73400, mitochondrial [Vitis riparia]>XP_034680062.1 pentatricopeptide repeat-containing protein At1g73400, mitochondrial [Vitis riparia]>XP_034680063.1 pentatricopeptide repeat-containing protein At1g73400, mitochondrial [Vitis riparia]>XP_034680064.1 pentatricopeptide repeat-containing protein At1g73400, mitochondrial [Vitis riparia]>XP_034680065.1…	Pentatricopeptide repeat-containing protein At1g73400, mitochondrial OS=Arabidopsis thaliana OX=3702 GN=At1g73400 PE=2 SV=2
Chr14	mRNA:Vitis14G0709	1266	1179	0.93	peroxisome biogenesis protein 12 [Vitis riparia]	Peroxisome biogenesis protein 12 OS=Arabidopsis thaliana OX=3702 GN=PEX12 PE=1 SV=2
Chr18	mRNA:Vitis18G0789	930	930	1	PREDICTED: 26S proteasome non-ATPase regulatory subunit 14 homolog [Vitis vinifera]>RVW66693.1 26S proteasome non-ATPase regulatory subunit 14-like [Vitis vinifera]>CAN68719.1 hypothetical protein VITISV_012992 [Vitis vinifera]	26S proteasome non-ATPase regulatory subunit 14 homolog OS=Arabidopsis thaliana OX=3702 GN=RPN11 PE=1 SV=1
Chr13	mRNA:Vitis13G0786	384	299	0.78	PREDICTED: 40S ribosomal protein S25 [Vitis vinifera]>RVW63871.1 40S ribosomal protein S25 [Vitis vinifera]>RVW67285.1 40S ribosomal protein S25 [Vitis vinifera]	40S ribosomal protein S25-2 OS=Arabidopsis thaliana OX=3702 GN=RPS25B PE=3 SV=1
Chr3	mRNA:Vitis03G1051	1311	463	0.35	PREDICTED: acetyl-CoA-benzylalcohol acetyltransferase-like [Vitis vinifera]	Acetyl-CoA-benzylalcohol acetyltransferase OS=Clarkia breweri OX=36903 GN=BEAT PE=1 SV=1
Chr5	mRNA:Vitis05G0086	1221	1221	1	PREDICTED: AMSH-like ubiquitin thioesterase 3 [Vitis vinifera]>CBI22917.3 unnamed protein product, partial [Vitis vinifera]	AMSH-like ubiquitin thioesterase 3 OS=Arabidopsis thaliana OX=3702 GN=AMSH3 PE=1 SV=2
Chr19	mRNA:Vitis19G1216	1416	623	0.44	PREDICTED: anthocyanidin 3-O-glucosyltransferase 2 [Vitis vinifera]>RVW36786.1 UDP-glycosyltransferase 43 [Vitis vinifera]>CBI24155.3 unnamed protein product, partial [Vitis vinifera]	UDP-glycosyltransferase 71K1 OS=Malus domestica OX=3750 GN=UGT71K1 PE=1 SV=1
Chr8	mRNA:Vitis08G0804	1347	875	0.65	PREDICTED: aspartic proteinase PCS1 [Vitis vinifera]>RVW87393.1 Aspartic proteinase PCS1 [Vitis vinifera]	Aspartic proteinase PCS1 OS=Arabidopsis thaliana OX=3702 GN=PCS1 PE=2 SV=1
Chr18	mRNA:Vitis18G1283	735	477	0.65	PREDICTED: ATP synthase delta chain, chloroplastic [Vitis vinifera]>RVW78068.1 ATP synthase delta chain, chloroplastic [Vitis vinifera]	ATP synthase delta chain, chloroplastic OS=Nicotiana tabacum OX=4097 GN=ATPD PE=2 SV=1
Chr1	mRNA:Vitis01G0368	594	594	1	PREDICTED: auxin-responsive protein IAA32 [Vitis vinifera]>CBI26973.3 unnamed protein product, partial [Vitis vinifera]	Auxin-responsive protein IAA32 OS=Arabidopsis thaliana OX=3702 GN=IAA32 PE=1 SV=2
Chr16	mRNA:Vitis16G0538	1188	836	0.7	PREDICTED: BAG family molecular chaperone regulator 7 [Vitis vinifera]	BAG family molecular chaperone regulator 7 OS=Arabidopsis thaliana OX=3702 GN=BAG7 PE=1 SV=1
Chr14	mRNA:Vitis14G0925	1371	1371	1	PREDICTED: benzyl alcohol O-benzoyltransferase [Vitis vinifera]>CBI33537.3 unnamed protein product, partial [Vitis vinifera]	Benzyl alcohol O-benzoyltransferase OS=Petunia hybrida OX=4102 GN=BEBT1 PE=1 SV=1
Chr13	mRNA:Vitis13G1494	1734	1734	1	PREDICTED: beta-hexosaminidase 2 [Vitis vinifera]	Beta-hexosaminidase 2 OS=Arabidopsis thaliana OX=3702 GN=HEXO2 PE=1 SV=1
Chr6	mRNA:Vitis06G0104	1968	506	0.26	PREDICTED: callose synthase 9 isoform X2 [Vitis vinifera]	Callose synthase 9 OS=Arabidopsis thaliana OX=3702 GN=CALS9 PE=2 SV=2
Chr14	mRNA:Vitis14G1584	975	975	1	PREDICTED: carbonic anhydrase 2 isoform X1 [Vitis vinifera]>CBI34917.3 unnamed protein product, partial [Vitis vinifera]	Carbonic anhydrase, chloroplastic OS=Nicotiana tabacum OX=4097 PE=2 SV=1
Chr5	mRNA:Vitis05G0881	504	179	0.36	PREDICTED: cyclin-D4-2 [Vitis vinifera]>RVW65625.1 Cyclin-D3-1 [Vitis vinifera]>CBI19236.3 unnamed protein product, partial [Vitis vinifera]	Squalene synthase OS=Dictyostelium discoideum OX=44689 GN=fdfT PE=3 SV=1
Chr10	mRNA:Vitis10G0128	1089	695	0.64	PREDICTED: cysteine-rich receptor-like protein kinase 15 [Vitis vinifera]	Cysteine-rich receptor-like protein kinase 25 OS=Arabidopsis thaliana OX=3702 GN=CRK25 PE=3 SV=1
Chr16	mRNA:Vitis16G0647	636	527	0.83	PREDICTED: cytochrome P450 704C1 isoform X2 [Vitis vinifera]	Cytochrome P450 704C1 OS=Pinus taeda OX=3352 GN=CYP704C1 PE=2 SV=1
Chr16	mRNA:Vitis16G0648	1059	557	0.53	PREDICTED: cytochrome P450 704C1 isoform X2 [Vitis vinifera]	Cytochrome P450 704C1 OS=Pinus taeda OX=3352 GN=CYP704C1 PE=2 SV=1
Chr8	mRNA:Vitis08G0531	2439	891	0.37	PREDICTED: cytochrome P450 94A1 [Vitis vinifera]>RVX04888.1 Cytochrome P450 94A1 [Vitis vinifera]	Cytochrome P450 94A1 OS=Vicia sativa OX=3908 GN=CYP94A1 PE=2 SV=2
Chr15	mRNA:Vitis15G1159	1284	383	0.3	PREDICTED: DEAD-box ATP-dependent RNA helicase 8 [Vitis vinifera]>XP_010661748.1 PREDICTED: DEAD-box ATP-dependent RNA helicase 8 [Vitis vinifera]>XP_010661749.1 PREDICTED: DEAD-box ATP-dependent RNA helicase 8 [Vitis vinifera]>XP_019081270.1 PREDICTED: DEAD-box ATP-dependent RNA helicase 8 [Vitis vinifera]>CAN75439.1 hypothetical protein VITISV_000835 [Vitis vinifera]	DEAD-box ATP-dependent RNA helicase 8 OS=Arabidopsis thaliana OX=3702 GN=RH8 PE=2 SV=1
Chr8	mRNA:Vitis08G1535	1179	1092	0.93	PREDICTED: DNA repair protein recA homolog 2, mitochondrial [Vitis vinifera]>CBI33377.3 unnamed protein product, partial [Vitis vinifera]	DNA repair protein recA homolog 2, mitochondrial OS=Arabidopsis thaliana OX=3702 GN=At3g10140 PE=2 SV=1
Chr17	mRNA:Vitis17G0930	1077	873	0.81	PREDICTED: DNA-(apurinic or apyrimidinic site) lyase [Vitis vinifera]>CBI14885.3 unnamed protein product, partial [Vitis vinifera]	DNA-(apurinic or apyrimidinic site) endonuclease OS=Arabidopsis thaliana OX=3702 GN=APE1L PE=1 SV=1
Chr14	mRNA:Vitis14G0923	1002	1002	1	PREDICTED: double-stranded RNA-binding protein 4 isoform X3 [Vitis vinifera]>XP_010660330.1 PREDICTED: double-stranded RNA-binding protein 4 isoform X3 [Vitis vinifera]>CBI33535.3 unnamed protein product, partial [Vitis vinifera]	Double-stranded RNA-binding protein 4 OS=Oryza sativa subsp. japonica OX=39947 GN=DRB4 PE=2 SV=1
Chr6	mRNA:Vitis06G0183	759	374	0.49	PREDICTED: E3 ubiquitin ligase BIG BROTHER [Vitis vinifera]>XP_002285498.1 PREDICTED: E3 ubiquitin ligase BIG BROTHER [Vitis vinifera]>XP_010651250.1 PREDICTED: E3 ubiquitin ligase BIG BROTHER [Vitis vinifera]>XP_010651251.1 PREDICTED: E3 ubiquitin ligase BIG BROTHER [Vitis vinifera]>CBI16397.3 unnamed protein product, partial [Vitis vinifera]	E3 ubiquitin-protein ligase BIG BROTHER OS=Arabidopsis thaliana OX=3702 GN=BB PE=1 SV=1
Chr11	mRNA:Vitis11G0466	723	538	0.74	PREDICTED: ethylene-responsive transcription factor WIN1 isoform X1 [Vitis vinifera]>RVW16722.1 Ethylene-responsive transcription factor WIN1 [Vitis vinifera]>RVX11065.1 Ethylene-responsive transcription factor WIN1 [Vitis vinifera]	Ethylene-responsive transcription factor WIN1 OS=Arabidopsis thaliana OX=3702 GN=WIN1 PE=2 SV=1
Chr6	mRNA:Vitis06G0184	1386	1082	0.78	PREDICTED: extensin-1-like [Vitis vinifera]	NA
Chr13	mRNA:Vitis13G1147	3960	3568	0.9	PREDICTED: F-box protein At3g54460 isoform X1 [Vitis vinifera]>XP_019073333.1 PREDICTED: F-box protein At3g54460 isoform X2 [Vitis vinifera]	F-box protein At3g54460 OS=Arabidopsis thaliana OX=3702 GN=At3g54460 PE=2 SV=1
Chr16	mRNA:Vitis16G0367	1437	1137	0.79	PREDICTED: F-box protein At5g07670 [Vitis vinifera]>RVW59504.1 F-box protein [Vitis vinifera]	F-box protein At5g51380 OS=Arabidopsis thaliana OX=3702 GN=At5g51380 PE=2 SV=1
Chr3	mRNA:Vitis03G1148	816	816	1	PREDICTED: GATA transcription factor 24 [Vitis vinifera]	GATA transcription factor 24 OS=Arabidopsis thaliana OX=3702 GN=GATA24 PE=1 SV=2
Chr16	mRNA:Vitis16G1167	1620	619	0.38	PREDICTED: germin-like protein 11-1 [Vitis vinifera]>XP_010662854.1 PREDICTED: germin-like protein 11-1 [Vitis vinifera]>XP_019081390.1 PREDICTED: germin-like protein 11-1 [Vitis vinifera]>XP_019081391.1 PREDICTED: germin-like protein 11-1 [Vitis vinifera]>XP_019081392.1 PREDICTED: germin-like protein 11-1 [Vitis vinifera]>CBI23004.3 unnamed protein product, partial [Vitis vinifera]	Germin-like protein 11-1 OS=Oryza sativa subsp. japonica OX=39947 GN=Os11g0537350 PE=2 SV=1
Chr16	mRNA:Vitis16G0074	1776	558	0.31	PREDICTED: GPCR-type G protein COLD1 isoform X1 [Vitis vinifera]>XP_019081776.1 PREDICTED: GPCR-type G protein COLD1 isoform X1 [Vitis vinifera]>CBI26467.3 unnamed protein product, partial [Vitis vinifera]	GPCR-type G protein COLD1 OS=Oryza sativa subsp. indica OX=39946 GN=COLD1 PE=3 SV=1
Chr17	mRNA:Vitis17G0411	474	136	0.29	PREDICTED: H/ACA ribonucleoprotein complex subunit 2-like protein [Vitis vinifera]>RVW17093.1 H/ACA ribonucleoprotein complex subunit 2-like protein [Vitis vinifera]>CAN80504.1 hypothetical protein VITISV_035185 [Vitis vinifera]>CBI15374.3 unnamed protein product, partial [Vitis vinifera]	H/ACA ribonucleoprotein complex subunit 2-like protein OS=Arabidopsis thaliana OX=3702 GN=At5g08180 PE=1 SV=1
Chr19	mRNA:Vitis19G0561	1164	764	0.66	PREDICTED: indole-3-acetate O-methyltransferase 1 [Vitis vinifera]>CBI26702.3 unnamed protein product, partial [Vitis vinifera]	Indole-3-acetate O-methyltransferase 1 OS=Arabidopsis thaliana OX=3702 GN=IAMT1 PE=1 SV=1
Chr4	mRNA:Vitis04G0004	468	447	0.96	PREDICTED: lachrymatory-factor synthase [Vitis vinifera]>RVW79235.1 Lachrymatory-factor synthase [Vitis vinifera]	NA
Chr6	mRNA:Vitis06G0002	459	459	1	PREDICTED: L-ascorbate oxidase homolog [Vitis vinifera]>XP_003635599.1 PREDICTED: L-ascorbate oxidase homolog [Vitis vinifera]>RVW18445.1 L-ascorbate oxidase-like [Vitis vinifera]>CBI18839.3 unnamed protein product, partial [Vitis vinifera]>CBI41110.3 unnamed protein product, partial [Vitis vinifera]	L-ascorbate oxidase homolog OS=Brassica napus OX=3708 GN=Bp10 PE=2 SV=1
Chr6	mRNA:Vitis06G0003	1143	1143	1	PREDICTED: L-ascorbate oxidase homolog [Vitis vinifera]>XP_003635599.1 PREDICTED: L-ascorbate oxidase homolog [Vitis vinifera]>RVW18445.1 L-ascorbate oxidase-like [Vitis vinifera]>CBI18839.3 unnamed protein product, partial [Vitis vinifera]>CBI41110.3 unnamed protein product, partial [Vitis vinifera]	L-ascorbate oxidase homolog OS=Brassica napus OX=3708 GN=Bp10 PE=2 SV=1
Chr6	mRNA:Vitis06G0005	345	256	0.74	PREDICTED: L-ascorbate oxidase homolog [Vitis vinifera]>XP_003635599.1 PREDICTED: L-ascorbate oxidase homolog [Vitis vinifera]>RVW18445.1 L-ascorbate oxidase-like [Vitis vinifera]>CBI18839.3 unnamed protein product, partial [Vitis vinifera]>CBI41110.3 unnamed protein product, partial [Vitis vinifera]	L-ascorbate oxidase homolog OS=Nicotiana tabacum OX=4097 PE=2 SV=1
Chr16	mRNA:Vitis16G0918	699	632	0.9	PREDICTED: late embryogenesis abundant protein At1g64065-like [Vitis vinifera]>RVW68119.1 Late embryogenesis abundant protein [Vitis vinifera]	Late embryogenesis abundant protein At1g64065 OS=Arabidopsis thaliana OX=3702 GN=At1g64065 PE=2 SV=1
Chr16	mRNA:Vitis16G0945	699	699	1	PREDICTED: late embryogenesis abundant protein At1g64065-like [Vitis vinifera]>RVW68119.1 Late embryogenesis abundant protein [Vitis vinifera]	Late embryogenesis abundant protein At1g64065 OS=Arabidopsis thaliana OX=3702 GN=At1g64065 PE=2 SV=1
Chr3	mRNA:Vitis03G0392	2028	1855	0.91	PREDICTED: long chain acyl-CoA synthetase 2 [Vitis vinifera]>CBI32531.3 unnamed protein product, partial [Vitis vinifera]	Probable CoA ligase CCL6 OS=Humulus lupulus OX=3486 GN=CCL6 PE=2 SV=1
Chr3	mRNA:Vitis03G1150	279	81	0.29	PREDICTED: LOW QUALITY PROTEIN: costars family protein [Vitis vinifera]	Costars family protein OS=Oryza sativa subsp. indica OX=39946 GN=OsI_012692 PE=3 SV=1
Chr9	mRNA:Vitis09G0876	1125	420	0.37	PREDICTED: LOW QUALITY PROTEIN: probable disease resistance RPP8-like protein 2 [Vitis vinifera]	Probable disease resistance protein At1g58390 OS=Arabidopsis thaliana OX=3702 GN=At1g58390 PE=2 SV=4
Chr17	mRNA:Vitis17G0409	348	294	0.84	PREDICTED: mediator of RNA polymerase II transcription subunit 11 [Vitis vinifera]>RVX14248.1 Mediator of RNA polymerase II transcription subunit 11 [Vitis vinifera]>CBI15376.3 unnamed protein product, partial [Vitis vinifera]	Mediator of RNA polymerase II transcription subunit 11 OS=Arabidopsis thaliana OX=3702 GN=MED11 PE=1 SV=1
Chr19	mRNA:Vitis19G0639	1425	1072	0.75	PREDICTED: meiotic recombination protein SPO11-1 isoform X2 [Vitis vinifera]	Meiotic recombination protein SPO11-1 OS=Arabidopsis thaliana OX=3702 GN=SPO11-1 PE=1 SV=1
Chr3	mRNA:Vitis03G0390	345	106	0.31	PREDICTED: mitochondrial import receptor subunit TOM6 homolog [Vitis vinifera]>XP_034682234.1 mitochondrial import receptor subunit TOM6 homolog [Vitis riparia]>RVW48462.1 Mitochondrial import receptor subunit TOM6-like [Vitis vinifera]>RVX12272.1 Mitochondrial import receptor subunit TOM6-like [Vitis vinifera]	Mitochondrial import receptor subunit TOM6 homolog OS=Arabidopsis thaliana OX=3702 GN=TOM6 PE=1 SV=1
Chr13	mRNA:Vitis13G1497	4620	2674	0.58	PREDICTED: myosin-12 [Vitis vinifera]	Myosin-12 OS=Arabidopsis thaliana OX=3702 GN=XI-F PE=2 SV=1
Chr4	mRNA:Vitis04G1449	603	603	1	PREDICTED: NAC domain-containing protein 104 [Vitis vinifera]	NAC domain-containing protein 104 OS=Arabidopsis thaliana OX=3702 GN=NAC104 PE=2 SV=1
Chr13	mRNA:Vitis13G1495	357	357	1	PREDICTED: non-specific lipid-transfer protein 8 [Vitis vinifera]	Non-specific lipid-transfer protein 8 OS=Arabidopsis thaliana OX=3702 GN=LTP8 PE=3 SV=1
Chr14	mRNA:Vitis14G0123	1737	1737	1	PREDICTED: pentatricopeptide repeat-containing protein At1g09190 [Vitis vinifera]>XP_010659693.1 PREDICTED: pentatricopeptide repeat-containing protein At1g09190 [Vitis vinifera]	Pentatricopeptide repeat-containing protein At1g09190 OS=Arabidopsis thaliana OX=3702 GN=PCMP-E70 PE=2 SV=1
Chr11	mRNA:Vitis11G0915	1284	1281	1	PREDICTED: pentatricopeptide repeat-containing protein At5g09450, mitochondrial isoform X1 [Vitis vinifera]	Pentatricopeptide repeat-containing protein At5g09450, mitochondrial OS=Arabidopsis thaliana OX=3702 GN=At5g09450 PE=1 SV=1
Chr5	mRNA:Vitis05G1424	2550	2257	0.89	PREDICTED: pentatricopeptide repeat-containing protein At5g65560 [Vitis vinifera]>XP_019075796.1 PREDICTED: pentatricopeptide repeat-containing protein At5g65560 [Vitis vinifera]	Pentatricopeptide repeat-containing protein At5g65560 OS=Arabidopsis thaliana OX=3702 GN=At5g65560 PE=2 SV=1
Chr10	mRNA:Vitis10G1111	3339	1843	0.55	PREDICTED: peroxisome biogenesis protein 1 isoform X1 [Vitis vinifera]	Peroxisome biogenesis protein 1 OS=Arabidopsis thaliana OX=3702 GN=PEX1 PE=1 SV=2
Chr17	mRNA:Vitis17G0410	1779	1576	0.89	PREDICTED: phenylalanine--tRNA ligase beta subunit, cytoplasmic [Vitis vinifera]>CBI15375.3 unnamed protein product, partial [Vitis vinifera]	Phenylalanine--tRNA ligase beta subunit, cytoplasmic OS=Arabidopsis thaliana OX=3702 GN=At1g72550 PE=2 SV=1
Chr2	mRNA:Vitis02G0874	1227	844	0.69	PREDICTED: phosphoribulokinase, chloroplastic [Vitis vinifera]	Phosphoribulokinase, chloroplastic OS=Triticum aestivum OX=4565 PE=2 SV=1
Chr17	mRNA:Vitis17G1046	618	228	0.37	PREDICTED: probable ADP-ribosylation factor GTPase-activating protein AGD15 isoform X2 [Vitis vinifera]	ADP-ribosylation factor GTPase-activating protein AGD5 OS=Arabidopsis thaliana OX=3702 GN=AGD5 PE=1 SV=1
Chr18	mRNA:Vitis18G0787	918	850	0.93	PREDICTED: probable carboxylesterase 2 [Vitis vinifera]	Probable carboxylesterase 2 OS=Arabidopsis thaliana OX=3702 GN=CXE2 PE=2 SV=1
Chr8	mRNA:Vitis08G0048	2712	1594	0.59	PREDICTED: probable LRR receptor-like serine/threonine-protein kinase At1g06840 isoform X2 [Vitis vinifera]>XP_010653121.1 PREDICTED: probable LRR receptor-like serine/threonine-protein kinase At1g06840 isoform X2 [Vitis vinifera]>XP_019077246.1 PREDICTED: probable LRR receptor-like serine/threonine-protein kinase At1g06840 isoform X2 [Vitis vinifera]	Probable LRR receptor-like serine/threonine-protein kinase At1g06840 OS=Arabidopsis thaliana OX=3702 GN=At1g06840 PE=1 SV=2
Chr11	mRNA:Vitis11G0198	1266	1266	1	PREDICTED: probable protein arginine N-methyltransferase 1 [Vitis vinifera]	Probable protein arginine N-methyltransferase 1 OS=Oryza sativa subsp. indica OX=39946 GN=PRMT1 PE=3 SV=1
Chr14	mRNA:Vitis14G0517	1308	1308	1	PREDICTED: protein ECERIFERUM 26-like [Vitis vinifera]	Tryptamine hydroxycinnamoyltransferase 2 OS=Oryza sativa subsp. japonica OX=39947 GN=THT2 PE=1 SV=1
Chr19	mRNA:Vitis19G0560	1266	961	0.76	PREDICTED: protein HOMOLOG OF MAMMALIAN LYST-INTERACTING PROTEIN 5 [Vitis vinifera]	Protein HOMOLOG OF MAMMALIAN LYST-INTERACTING PROTEIN 5 OS=Arabidopsis thaliana OX=3702 GN=LIP5 PE=1 SV=1
Chr15	mRNA:Vitis15G0011	501	131	0.26	PREDICTED: protein PHLOEM PROTEIN 2-LIKE A1 isoform X1 [Vitis vinifera]>RVW77208.1 Protein phloem 2-like A1 [Vitis vinifera]	Uncharacterized protein PHLOEM PROTEIN 2-LIKE A4 OS=Arabidopsis thaliana OX=3702 GN=PP2A4 PE=4 SV=1
Chr8	mRNA:Vitis08G0047	1101	1076	0.98	PREDICTED: protein RETICULATA-RELATED 3, chloroplastic [Vitis vinifera]>XP_010653119.1 PREDICTED: protein RETICULATA-RELATED 3, chloroplastic [Vitis vinifera]>RVW80808.1 Protein RETICULATA-related 3, chloroplastic [Vitis vinifera]	Protein RETICULATA-RELATED 3, chloroplastic OS=Arabidopsis thaliana OX=3702 GN=RER3 PE=1 SV=1
Chr5	mRNA:Vitis05G0087	1398	1329	0.95	PREDICTED: protein trichome birefringence-like 4 [Vitis vinifera]>CBI22916.3 unnamed protein product, partial [Vitis vinifera]	Protein trichome birefringence-like 4 OS=Arabidopsis thaliana OX=3702 GN=TBL4 PE=3 SV=1
Chr3	mRNA:Vitis03G0090	876	440	0.5	PREDICTED: protein XAP5 CIRCADIAN TIMEKEEPER isoform X1 [Vitis vinifera]	Protein XAP5 CIRCADIAN TIMEKEEPER OS=Arabidopsis thaliana OX=3702 GN=XCT PE=1 SV=1
Chr15	mRNA:Vitis15G0213	1041	976	0.94	PREDICTED: putative acyl-activating enzyme 19 isoform X7 [Vitis vinifera]	Surfactin synthase subunit 3 OS=Bacillus subtilis (strain 168) OX=224308 GN=srfAC PE=1 SV=2
Chr15	mRNA:Vitis15G0214	669	669	1	PREDICTED: putative acyl-activating enzyme 19 isoform X7 [Vitis vinifera]	Nonribosomal peptide synthetase gloA OS=Glarea lozoyensis (strain ATCC 20868 / MF5171) OX=1116229 GN=gloA PE=1 SV=1
Chr19	mRNA:Vitis19G0563	1506	1506	1	PREDICTED: putative BPI/LBP family protein At1g04970 [Vitis vinifera]	ISWI one complex protein 2 OS=Saccharomyces cerevisiae (strain ATCC 204508 / S288c) OX=559292 GN=IOC2 PE=1 SV=1
Chr9	mRNA:Vitis09G0868	1779	1309	0.74	PREDICTED: putative disease resistance protein At1g50180 [Vitis vinifera]	Probable disease resistance RPP8-like protein 2 OS=Arabidopsis thaliana OX=3702 GN=RPP8L2 PE=3 SV=1
Chr2	mRNA:Vitis02G1023	2469	2169	0.88	PREDICTED: putative pentatricopeptide repeat-containing protein At1g31840 [Vitis vinifera]>RVW93704.1 putative pentatricopeptide repeat-containing protein [Vitis vinifera]>CBI37461.3 unnamed protein product, partial [Vitis vinifera]	Putative pentatricopeptide repeat-containing protein At1g31840 OS=Arabidopsis thaliana OX=3702 GN=At1g31840 PE=3 SV=2
Chr5	mRNA:Vitis05G0089	2301	2193	0.95	PREDICTED: putative pentatricopeptide repeat-containing protein At3g16890, mitochondrial [Vitis vinifera]>RVW39932.1 putative pentatricopeptide repeat-containing protein, mitochondrial [Vitis vinifera]>RVW99197.1 putative pentatricopeptide repeat-containing protein, mitochondrial [Vitis vinifera]	Pentatricopeptide repeat-containing protein At2g17525, mitochondrial OS=Arabidopsis thaliana OX=3702 GN=At2g17525 PE=2 SV=2
Chr8	mRNA:Vitis08G0224	423	423	1	PREDICTED: putative phosphatidylglycerol/phosphatidylinositol transfer protein DDB_G0282179 [Vitis vinifera]>CAN73359.1 hypothetical protein VITISV_026937 [Vitis vinifera]>CBI39126.3 unnamed protein product, partial [Vitis vinifera]	NADH-ubiquinone oxidoreductase chain 2 OS=Ailuropoda melanoleuca OX=9646 GN=MT-ND2 PE=3 SV=2
Chr18	mRNA:Vitis18G1907	2217	2217	1	PREDICTED: putative wall-associated receptor kinase-like 16 [Vitis vinifera]	Wall-associated receptor kinase 2 OS=Arabidopsis thaliana OX=3702 GN=WAK2 PE=1 SV=1
Chr1	mRNA:Vitis01G0367	2142	2142	1	PREDICTED: receptor protein kinase-like protein ZAR1 [Vitis vinifera]>RVW17068.1 Receptor protein kinase-like protein ZAR1 [Vitis vinifera]>CBI26974.3 unnamed protein product, partial [Vitis vinifera]	Receptor protein kinase-like protein ZAR1 OS=Arabidopsis thaliana OX=3702 GN=ZAR1 PE=1 SV=1
[truncated: 99 more rows]

## Sheet: Table S8
Table S8 Vr-specific PAV genes between Va genome and Vr genome.
[truncated: 89 more rows]

## Sheet: Table S9
Table S9 Information of 24 Vitis amurensis individuals.
[truncated: 25 more rows]
